# Supplementary material for: ADAR-Editing during Ostreid Herpesvirus 1 Infection in Crassostrea gigas: Facts and Limitations
Source: mSphere. 2022 Apr 5;7(2):e00011-22. doi: 10.1128/msphere.00011-22 (PMC9044936; doi:10.1128/msphere.00011-22)
Supplement: TABLE S2 [file msphere.00011-22-st002.xlsx]

## Sheet: data
Supplementary Table 2. Hyper-editing impact on C. gigas genes. The table lists of hyper-edited genes in EXP1 and EXP2 with Gene ID, description, hyper-editing status in EXP1 and EXP2 and, if the latter cells were flagged, the corresponding normalized hyper-editing levels are reported averaged for experimental conditions. [file .xlsx]
Gene ID	Description	Organism	Hyhper-edited in EXP1	Hyhper-edited in EXP2	T0	12CTRL	24CTRL	10d CTRL	12_ CTRL_CTRL	24_CTRL_CTRL	12IP	24IP	10d IP	IP_12hpi	IP_24hpi	IP_12 CTRL	IP_24 CTRL	12hpi	24hpi	S_0	S_6	S_12	S_24	S_48	S_60	S_72	R_0	R_6	R_12	R_24	R_48	R_60	R_72
G10016	Tripartite motif-containing 2	Crassostrea gigas	yes		1.29671	2.55794	1.31105	1.01439	1.7342			2.64586	1.49779		1.6886	1.19233
G10034	C2H2-type domain-containing	Crassostrea gigas	yes		4.74194	6.23169	1.96422	4.75232	3.93721	5.11311	4.2255	2.75118	5.58511	2.0992	2.86578		5.01771	1.22443	2.80916
G10115	mab-21	Crassostrea gigas		yes																1.32275		1.92678	1.57978		2.86929		1.55039					1.03842	1.79211
G19596	+BT146+B5:B290+B+B5:B1050	Crassostrea gigas	yes	yes			1.03514		1.1985		1.24369				1.61895	2.33281					3.96552	5.76835	4.09959	5.46044	3.97005	1.87266	30.9341	37.1618	29.1938	53.1904	41.5024	29.8571	41.7428
G17348	Bcl-2 antagonist killer 2	Crassostrea gigas	yes	yes	8.37709	5.25927	1.30719	8.18343	3.11754	8.30121	6.17284	7.73361	3.44531	4.78767	10.1141	7.58385	6.8776	1.97116	2.75018	23.616	39.3877	40.4558	37.8411	25.9098	60.6757	48.6716	17.0373	23.2882	43.4641	41.5039	25.0136	33.633	54.6203
G10159	MIZYEUbiquitin-like modifier-activating enzyme 6	Mizuhopecten yessoensis	yes					6.61782	1.65017	4.83562	2.28311	5	3.94975	3.80467	7.18102	1.65837	13.399	2.05761
G10171	Uncharacterized protein	Crassostrea gigas	yes		2.68927	1.287					2.0141			1.65566		1.29492	4.11328
G10216	Carbonic anhydrase 2	Crassostrea gigas	yes			5.02003	3.0722		6.66194	2.29095	3.14997	1.28205	4.2752	2.17865		3.60167			2.63505
G10257			yes		1.86822	3.12623						1.03842
G10308	BTB POZ domain-containing KCTD7	Crassostrea gigas		yes																14.9565	10.101	5.64972		12.8141		36.4358	21.323	10.3238	15.796	16.5143	10.7159	13.8626	13.4139
G10359	Non-lysosomal glucosylceramidase	Crassostrea gigas	yes		4.13482	3.06281	3.6764	4.37553	3.15462	4.79814	4.46193	2.96826	2.6902	7.22362	3.388	2.7793	4.06213	1.44227	2.76064
G10364				yes																5.56507	6.17908	5.49304	4.49547	5.72295	5.53744	6.4703	9.51612	5.03594	5.1301	6.78492	4.88978	3.76154	1.75747
G10372	UPF0556 C19orf10	Crassostrea gigas		yes																					1.42972
G22081	deltex-3	Crassostrea gigas	yes	yes	4.47448						1.01626	1.25474			1.79533	2.11795			1.19388			2.41546					1.82149	1.18624		6.95016	14.1418	9.51757	13.1444
G15963	domain-containing	Crassostrea gigas	yes	yes	14.5371	4.51413	6.42664	5.2356	10.1513	2.0202	9.43218	11.9239	15.3203	15.4464	24.9379	11.5928	7.52641	5.62276	8.46698	25.0952	24.594	19.6214	30.0629	31.1842	32.2444	37.236	8.00724	9.39992	3.52292	7.2254	15.963	9.29366	9.77524
G10515	E3 ubiquitin- ligase MIB2	Crassostrea gigas	yes		11.9048	26.6667			4.69484	7.40741				36.6706	8.77193	25.2646	7.0922	21.5054	28.3626
G10659	MIZYETubulin polyglutamylase ttll-4	Mizuhopecten yessoensis		yes																					4.55209	1.61812	1.38849	1.72712	1.71486	2.96962	1.5949	3.41192
G10744	G domain-containing	Crassostrea gigas	yes		12.6805	6.80272	6.71141	10.7779		12.4661		14.1581	6.94713	6.97126	14.5983	12.6664	6.34921	4.63522	6.54628
G10769	Lysophospholipase 1	Crassostrea gigas		yes																18.8696	11.92	3.33333		2.46914	4.97512		3.33333	4.06504	5.64972			5.37634
G10812	MIZYEC-myc promoter-binding	Mizuhopecten yessoensis	yes		3.56008	1.51901		1.24778	2.22162	3.8198	1.5665				2.13456	1.05913
G10861	Di-N-acetylchitobiase	Crassostrea gigas		yes																5.05692	1.73611		5.44468	3.89864	3.70234	3.68324
G10905				yes																					1.50338
G10937	L-ascorbate oxidase	Crassostrea gigas	yes		6.15399											1.42912
G10964	G7c	Crassostrea gigas	yes		1.64609	2.89855	3.85343	1.05152		4.13606	1.19904		3.13169	3.07698		1.84555		2.83877
G19056	-mediated genome instability 1	Crassostrea gigas	yes	yes	5.67732	4.45699	8.17392	4.78051	5.45074	7.87121	7.52761	4.65895	2.59067	2.8877	2.40489	6.93032	1.3947	1.65017	1.75439	20.7088	30.3584	14.8042	25.0509	23.4748	16.0654	27.0931	3.26797	14.0873	10.7771	7.05487	5.60224		9.72477
G11034	Uncharacterized protein	Crassostrea gigas		yes																							2.33651	3.93065	3.00385	4.71647	2.09397	3.61556	3.97003
G1104	Uncharacterized protein	Crassostrea gigas	yes		4.74712	2.76625	3.17576		3.51217	2.51259		5.76627	1.90797	2.601	2.63924	1.51003	1.56792
G11103	Coiled-coil domain-containing 85C	Crassostrea gigas		yes																			1.17371	1.15995	3.59709				2.94454	1.43062	4.85405	3.95131
G11153	OCTBM domain-containing	Octopus bimaculoides		yes																4.11523			10.3664	3.78788	16.816	6.41026	5.8209		8.35784	3.96825	12.5983	4.01606
G11207	Kinesin KIF6	Crassostrea gigas	yes		3.57139		1.05152
G11240	STYPIExonuclease	Stylophora pistillata	yes		5.27104	10.7017	10.9395	7.24638	11.1425	15.3061	6.03367	10.7106	4.0256		11.5437	10.0878	1.23916	8.46702	4.76846
G11305	Monocarboxylate transporter 14	Crassostrea gigas		yes																7.75152	12.0314	10.8415	18.2837	12.0417	12.5146	24.6876	3.96825
G14314	pre-mRNA-splicing factor ATP-dependent RNA helicase DHX15	Crassostrea gigas	yes	yes	15.9743	17.5105	13.0375	14.1558	14.4191	19.3523	12.0486	10.4424	12.918	13.6053	13.8262	11.9949	13.116	12.7045	14.1718	6.07921	9.72124	10.5614	10.4158	8.298	8.71929	8.43713	5.72051	3.77529	2.49101	4.26438	4.38481	2.46599	4.41928
G11321	Spectrin beta chain	Crassostrea gigas	yes		47.3318	33.5133	8.65384	21.639	16.1481	13.2116	12.3072	10.7651	17.1699	13.7111	15.315	21.7975	25.9133	5.78706	6.65314
G1136	Aquaporin-8	Crassostrea gigas		yes																							1.6374	1.46849	1.0846		1.63338		1.63145
G11472	Bifunctional aminoacyl-tRNA synthetase	Crassostrea gigas		yes																							3.65954	1.66872		2.26745	2.58644	2.46208	6.06057
G11547			yes		1.56284	2.4146	1.75911	1.80639	3.40265	4.21239	1.50575		1.77707		6.60118	1.43698	2.574	1.46083	3.17238
G11568	Perlucin	Crassostrea gigas	yes			1.27531					1.42755		3.19903						2.78829
G11584	Sacsin	Crassostrea gigas	yes			1.29199							2.80505	1.06626		2.40769	3.13466
G11605	PINFUGlutaredoxin	Pinctada fucata	yes		1.40638		1.82637		2.31233					2.88774			1.52134	1.20691
G11631			yes		1.25822			3.39755	1.42325		1.22575		1.04319		1.17734			2.28603	1.27457
G11660	TNFR-Cys domain-containing	Crassostrea gigas	yes		1.46918	1.61789	2.49946			1.62999	2.11423	4.59164		2.62151		2.36543		2.02245	2.29779
G11673	Alpha-aminoadipic semialdehyde dehydrogenase	Crassostrea gigas	yes		3.12492	2.33548	2.70674	2.87761	2.16396	2.92789	2.99538	2.56187	1.61076	1.77053	2.4744	1.22294	2.48215	2.40366	2.63225
G11676			yes							1.24752		1.10122
G20501	-type and C3HC4-type zinc finger-containing 1	Crassostrea gigas	yes	yes		1.32913				1.10324											1.16382	1.40844		1.12172		1.83546			1.02249	2.0158	1.89625		2.7023
G11723	Ubiquitin-associated 1	Crassostrea gigas	yes		1.51594	1.37599	1.41532	1.75854	2.60488	2.03245	2.23377	2.2137	2.50567	1.5149	2.41858				1.44605
G24308	3-oxo-5-alpha-steroid 4-dehydrogenase 3	Crassostrea gigas	yes	yes									1.32486		1.45974	1.15209				1.99133	1.86562	4.36535	5.73528	2.32288	6.21694	4.27837	11.2203	8.04938	6.24435	6.79631	6.1488	4.02734	5.3103
G11790	Lon protease mitochondrial	Crassostrea gigas		yes																4.06426	5.98537		2.79435	5.30601	2.24618	3.90676
G11799	MIZYE crumbs-like 2	Mizuhopecten yessoensis	yes		1.26309	1.25071				1.43475								1.03022
G11840	Plexin-B2	Crassostrea gigas		yes																				3.47222			13.0719	35.5001	5.20833	19.4295	22.2469	44.042	11.4977
G11875	MIZYEPurple acid phosphatase	Mizuhopecten yessoensis		yes																						1.29231	2.598	3.93621	4.41249	4.64413	1.77758	2.98594	4.56901
G19445	5 -nucleotidase	Crassostrea gigas	yes	yes	4.04781						2.7203	1.15796	1.32018			1.22531	1.12423		3.10768	2.39575	4.00903			3.85316	2.23714	2.89226	1.96657	1.82482	1.9248	1.19048	1.25313
G1190	L-Fucosyltransferase	Crassostrea gigas		yes																							3.43643	2.04499	1.49477	7.72968	5.00101	5.77432	1.27226
G11940			yes				2.01785	4.53036			1.46703	2.08341		1.43197	1.67655		1.66859	1.40074	1.595
G11956			yes		1.03842			3.91231		2.82939		1.87787	1.36443		1.12045	1.9279
G11970	Arrestin domain-containing 2	Crassostrea gigas	yes		2.4729	1.01317	2.94338	2.62418	2.25325	3.02826	2.57898		2.13008	2.23306	1.42227		1.22699	2.48874	4.09548
G12017	RNA-dependent RNA polymerase	Crassostrea gigas		yes																	2.1645	22.2626	2.07558			2.20022	1.02564	1.88693	23.8502	10.5069	6.15984	6.10303	7.1894
G12020	DENN domain-containing 3	Crassostrea gigas		yes																	4.08633	3.92422	1.1534		2.61265	6.16704
G12041	Tripartite motif-containing 45	Crassostrea gigas		yes																	2.87356	3.43643	10.2428	5.02275	8.23045	3.7037		2.66667				1.81159
G12068	Tripartite motif-containing 45	Crassostrea gigas	yes		3.6507	1.96078	1.8622	3.11526	2.0634		4.9302	1.06496	4.74396	4.08998		1.06496	1.26263		2.7027
G12088	Tripartite motif-containing 45	Crassostrea gigas		yes																	2.6455	1.01937	1.4245				3.60705	4.42811	8.12356	3.8322	1.29199	5.9881	5.56171
G12168	Uncharacterized protein	Crassostrea gigas	yes		14.9002	14.3142	18.6456	6.35203	5.66773	6.58436		11.4826	2.9316	7.33676	2.035	8.34212	12.2916	4.96253	2.98997
G12169			yes					2.3338	1.43229	1.76139		2.28311	2.86922	3.695	3.0581	2.13573	3.50486		4.71747
G12214	Sphingosine-1-phosphate phosphatase 2	Crassostrea gigas	yes									1.22929	2.04387			1.16729	1.76138	1.2065
G1226	Cadherin-89D	Crassostrea gigas	yes						1.23282	1.92141
G12301	Unc-79	Crassostrea gigas		yes																	2.72566	1.05339	3.96307		2.29642	3.75437
G12405			yes		5.14868	5.15798	3.10126	2.38968	3.1957	3.9325	2.18778	2.9845	2.64248	2.19368	2.68958	2.53021	1.72494	2.45837	2.5276
G12408			yes		2.54273	1.62206	4.29924		1.19904	1.45085			1.03352			1.25757
G12411	C1q domain-containing	Crassostrea gigas	yes				1.76043			2.40636	6.3343	2.62608	2.76761	1.82881	1.12613	2.54055	1.45965		1.93888
G12412	Tripartite motif-containing 71	Crassostrea gigas	yes		8.44067		2.39808	9.02809		21.3147	44.0972	7.93226	15.2836	33.4233	28.6936	39.7923	30.4662	35.9419	27.036
G1241	Guanylate cyclase	Crassostrea gigas		yes																1.39795	2.18233	1.44127			3.10078		2.55689	1.84261			2.52022	1.33219
G12467	Ficolin-2	Crassostrea gigas		yes																					1.82149		11.3655	8.14815	3.74532	4.11523	5.05051	21.5427	9.43396
G1247	IXORI 11beta-hydroxysteroid dehydrogenase type 1 (Fragment)	Ixodes ricinus		yes																4.5584	8.26839	7.75049	2.34742	6.88387	5.13211	4.30108	2.23714			1.8622	2.31481	1.40647
G12482	Ribokinase	Crassostrea gigas		yes																	1.25786		2.94718	3.08282						1.62602
G1251	Caprin-2	Crassostrea gigas	yes		2.51256	3.22668	7.59394	6.49883	1.31752	1.10375	2.65604		4.44444	1.35501	6.60391	3.65925	3.86633	1.72712	2.05128
G32079	9DELTVWFC domain-containing	Minicystis rosea	yes	yes	2.74603	3.65492	2.89242	1.53537	3.38401	2.43366	2.56591	3.61833	2.64768	3.3097	2.58342	3.00085	2.47178	2.22294	2.36927	1.95525		1.49122	1.15616		1.1095		3.44107
G12563	Sodium-dependent phosphate transport 2B	Crassostrea gigas	yes		1.32646	1.21917	1.2006			1.36898	1.23835	1.06214	2.00766
G12572	MIZYESeipin	Mizuhopecten yessoensis	yes		1.26902		1.79017	2.25877		3.56483	1.49142	6.45161	2.1575	2.16452	1.19048
G12592	DNA mismatch repair	Crassostrea gigas	yes							4.58972		1.16959
G12607	PUA domain-containing	Crassostrea gigas	yes		2.26778	1.69255	1.40214	1.49416	2.65489	1.32226	1.58662	2.66613	3.07024	7.05458	3.20954	4.07005	2.29565		3.33452
G12649	Neutral and basic amino acid transport rBAT	Crassostrea gigas		yes																		1.52207					7.63313	3.66734	2.4865	8.74345	3.99202	3.7798	6.48231
G12654	Golgin subfamily A member 5	Crassostrea gigas		yes																3.99923	4.29568	2.25837	2.72162	4.69739	2.42483
G1272	Fringe glycosyltransferase	Crassostrea gigas	yes		1.48961								1.30976
G11311	Beclin 1-associated autophagy-related key regulator	Atta colombica	yes	yes		1.46759		1.45133		1.7316		2.47934				1.8622	2.03252	1.96099	2.39546	10.4786	11.0179	14.3049	8.96486	3.92225	18.4765	2.331	2.92398	4.329	15.2894	10.4101	11.7486	7.33954	11.5475
G12888				yes																1.45134	7.46149	4.92256	3.71462	2.98063	5.88988	4.36189	5.70825		1.33399			1.2201	1.4254
G12894			yes			1.43904
G12969	EF-hand calcium-binding domain-containing 2	Crassostrea gigas		yes																2.75652	1.29702	1.46843	4.19287	5.47183	2.22222	3.19096
G13036	kintoun	Crassostrea gigas		yes																5.64891	3.04974	6.10702	3.40302	2.79183	4.2997	2.66925	3.35008
G13068	Collagen alpha-1(XII) chain	Crassostrea gigas		yes																3.23625	7.4051	4.5977	5.61798	2.31481	7.31121	10.809	11.0809	3.4188	9.46836	10.2496			1.89394
G13069	E3 ubiquitin- ligase MIB2	Crassostrea gigas		yes																21.3615	8.89916	6.59635	4.82502	19.9538	14.0178	14.1458	9.36094	8.42491	18.1541	7.11291	16.8799	27.4972	22.346
G1307	Receptor-type tyrosine- phosphatase mu	Crassostrea gigas		yes																								1.89693
G1311	Uncharacterized protein	Crassostrea gigas		yes																3.2072	2.62467		23.3783		18.5467	6.17761
G3844	Abhydrolase domain-containing 3	Crassostrea gigas	yes	yes							1.07132	3.18837		1.001	2.22717			3.76793	3.44006	2.24661		5.95246	5.23779	3.04656	3.90157	2.43605	1.53676		3.003	1.35773	2.51701	1.19904	3.10577
G13133	Apical endosomal glyco	Crassostrea gigas		yes																1.91304							2.03437		1.84943		1.57947		1.75646
G13134	Apical endosomal glyco	Crassostrea gigas		yes																			2.12993			2.18147	1.60923		1.68738	2.90955
G13150	Leucine-rich repeat-containing 28	Crassostrea gigas		yes																6.17284		7.89485	4.16667	1.87266			11.858		2.94985	7.57576	5.20833		25.8373
G13161			yes		2.04416	2.13377					1.74086		1.23766	1.39134	1.35501
G13163	Palmitoyltransferase	Crassostrea gigas		yes																			3.26797	3.50877		14.3838
G13213				yes																3.78845		6.71866	1.92845	2.16177	1.48729	2.03203
G13216	MIZYENFX1-type zinc finger-containing 1	Mizuhopecten yessoensis		yes																1.14326	3.1393		1.25232		1.28287			1.49142	1.62128	1.62345
G13249	Platelet glyco V	Crassostrea gigas		yes																												1.8352	2.99389
G13271	2-oxoglutarate dehydrogenase E1 component mitochondrial	Crassostrea gigas	yes						2.06186				4.98714	2.8586	2.47486	6.11024	4.6636		1.12669
G1330	Agrin	Crassostrea gigas	yes		11.1111							5.27778	8.28967	5.96694	3.31015	8.40494	11.13	9.00901	5.34759
G24321	Anion exchange	Crassostrea gigas	yes	yes	3.28539	3.51239	2.6753	2.80423	2.92606	3.15261	2.34719	3.13328	2.95336	2.02185	3.18247	2.37037	3.27564	2.92115	1.62017	1.29145	2.06787	1.24655	3.47562	2.99949	2.45992	3.93651	6.7527	3.2774	3.39975	4.56357	4.45861	3.34834	4.41984
G1333	Agrin	Crassostrea gigas	yes			1.52022	2.25714		2.76018	4.91311	1.75488	1.03709	2.3945	1.90805	2.7565	1.79835	2.08122	1.28331	2.43306
G13392			yes		5.02991	4.31112	3.56823	4.1064	5.25207	3.29272	1.54999	2.85665	2.49689	6.37165	3.72686	4.74527	2.61313	4.95428	3.18891
G6666	ANK	Crassostrea gigas	yes	yes	1.24612						2.61061				1.0989		1.25439		1.04896	1.24844	1.14943		2.55659	2.69194			3.53377	1.69768	6.66984	3.00141	3.39454	1.5164	3.25733
G1340	LINUN C12orf4 homolog	Lingula unguis	yes												1.78772			1.29762
G14149	Ankyrin-1	Crassostrea gigas	yes	yes	1.34409	10.798	5.81744	12.4006	5.90629	18.622		10.5885	3.08642	5.84165		10.1496	14.5017	10.4293	6.45161	22.9366	23.9106	24.8327	11.6885	21.2982	38.1938	37.1063	3.50877	2.00803		7.21613		5.78789	15.8958
G1358	STIJA sperm-tail PG-rich repeat-containing 2	Stichopus japonicus		yes																							4.36718	5.3241	2.34148	5.4272	6.70985	4.31331	7.18253
G13630	Patched domain-containing 3	Crassostrea gigas	yes		12.7016	3.40136	5.88235	9.79936	3.92504	4.13292		7.51909	18.3397	10.6159	7.79221	7.07351	18.7398	6.11051	4.27366
G13658	Pecanex 1	Crassostrea gigas		yes																	1.52483				1.57991	3.17246	2.40813	1.42002	1.72146		1.88627	1.39123	2.09702
G13681				yes																1.16959	3.17911			3.76139	2.36407	3.64342		1.29199	3.81679	6.20249	2.74397	1.87537	3.37371
G13711				yes																	1.41356	3.7422	1.7009	1.52515	1.84658		5.94332	3.13586	5.55214	2.12075	3.45382	3.14136	2.79976
G13724	MIZYEAldose 1-epimerase	Mizuhopecten yessoensis		yes																								1.45561		6.21569	2.17633
G13803	Ankyrin-1	Crassostrea gigas	yes		8.60634	8.77193	5.29101	8.17805	3.23625	8.93526	11.1474	3.10078	1.23001	12.8205	2.17865	7.05526	1.99601	15.49	4.26065
G13812	Amine oxidase	Crassostrea gigas		yes																								2.28934		2.48125	3.24661	1.62999	3.09954
G13823	Lipase maturation factor	Crassostrea gigas		yes																11.7866	1.79211		4.97512	3.62319	4.81131	1.8018	10.989
G1382	Sodium-dependent multivitamin transporter	Crassostrea gigas	yes		1.64723		1.15065		1.72658		1.1803						3.98406		1.99163
G13848	and pleckstrin domain-containing 2	Crassostrea gigas	yes		1.79016	2.51873	3.37776		3.37557	2.82709	4.48091	1.74404	2.24379	4.81952	4.12079	3.20128	6.82634	1.7215	3.20729
G13852	DNA primase	Crassostrea gigas		yes																			2.17865				9.30509		2.60417	5.33333	6.35843		3.47222
G13889	Proline- glutamic acid-and leucine-rich 1	Crassostrea gigas	yes						4.73966	1.38313	1.26743	3.20513	1.56495	3.45247		6.58899		1.67504	2.78395
G13944				yes																8.59078	9.50468	8.50931	9.23539	8.32178	5.49123	10.4425	12.4687	9.73406	7.71105	8.9866	10.7285	7.34087	10.7286
G13949	Schwannomin-interacting 1	Crassostrea gigas	yes			1.41643	2.25934					1.25988		1.53846		3.63114
G1394	Cell division cycle and apoptosis regulator 1	Crassostrea gigas	yes			2.07279	1.40145	1.08821	2.13394	1.75597	1.52323	1.65668			1.72496	1.63837	1.10756	1.38581	1.44686
G14013	LINUNcoiled-coil domain-containing 186 isoform X1	Lingula unguis		yes																								7.59833	4.27078		8.88601	1.0582	2.49631
G14059	Mab-21 domain-containing	Crassostrea gigas		yes																7.30309	8.92964	13.0797	7.23804	6.3625	5.82603	8.35059				3.87649		3.68324	7.44407
G1409	Uncharacterized protein	Crassostrea gigas		yes																8.61231	5.88671	9.32556	1.29702	5.46747	4.36662	1.57233
G19332	Arrestin domain-containing 2	Crassostrea gigas	yes	yes	3.99202			9.11904	6.12793	7.79067	8.62111	5.22337	5.52881	4.30784	5.10752	2.29885	14.7375	9.64395	10.6385	2.82486	3.367	4.92719	10.0072	7.61905	11.7648	2.92398	5.46448			4.62963
G11787	Arrestin domain-containing 3	Crassostrea gigas	yes	yes	21.5121	18.1004	27.7367	3.43643	14.305	4.62963	3.47222	6.28931	9.99301	6.28931	25.6236	17.5358	12.8961		15.2042	6.28931	6.66667	13.8889	9.68379	24.6896	9.95025		26.3533	10.9179	7.40741		15.9341	18.8889	20.479
G14242	Tripartite motif-containing 2	Crassostrea gigas		yes																							1.69108	1.87166		1.51701	2.28288	3.6068
G14253	Translationally-controlled tumor	Crassostrea gigas		yes																3.2332		1.90476	2.29885	1.46199	1.99601			2.65604	4.41715	8.46024	6.40493	7.74156	7.46381
G14281	MIZYETudor domain-containing 1	Mizuhopecten yessoensis		yes																6.73169		11.3688	8.34071	5.37987	5.26978	4.11523	1.90476
G14297	Metalloendopeptidase	Crassostrea gigas	yes		5.70053	6.95275			3.49965	1.85185	4.80769		8.65538	8.5103	12.6317	4.10065	3.663	5.43478	14.7437
G32625	Beta-galactosidase	Crassostrea gigas	yes	yes	9.44046	7.8675	7.94471	7.34916	8.00282	10.31	8.04236	7.52167	9.07896	8.07298	9.90599	7.42021	7.84737	8.54826	5.66124	19.547	17.1705	11.318	15.9728	14.8764	16.6334	18.9661	6.77863	7.34615	5.4899	8.10167	6.38557	8.69497	7.98808
G14340	FL cytokine receptor	Crassostrea gigas		yes																4.37954		2.17865		1.89394			3.83249		3.18979	4.21941	2.92398	4.16554	7.5188
G14382	Xylulose kinase	Crassostrea gigas	yes										1.58257	2.70566		1.45136
G28100	Beta-hexosaminidase subunit alpha	Crassostrea gigas	yes	yes	2.3768	7.25396	1.96078	1.52918	2.32288	4.73288	2.57709	2.14133	8.28793	1.24378	6.78416			2.96736	3.64152	6.50704	11.7406	7.25726	4.51035	4.07703	9.32257	5.51476	9.33138	5.00758	2.19992	2.71003	4.39194	7.41509	4.64965
G1441	CAPHI2-iminobutanoate 2-iminopropanoate deaminase	Capra hircus		yes																							11.5942	29.1766	3.23625	19.8976	11.6074	19.0975	12.0883
G14426	OCTBMDelta-1-pyrroline-5-carboxylate synthase	Octopus bimaculoides		yes																1.35439	2.38866	4.28998	1.96415	2.40106	1.98256	1.72337	1.42104	1.16664	2.20841		1.63155	1.41634	1.51924
G14437	MIZYEHomocysteine S-methyltransferase	Mizuhopecten yessoensis	yes		2.25565	3.90746
G24883	BRAFLDAO domain-containing	Branchiostoma floridae	yes	yes	1.36054		3.42539	2.56421	4.15268	2.37444	1.554	1.37224	5.37293	1.55039		1.10742	2.7894	2.192		6.63644	2.3354	4.53799	4.3249	4.50977	6.05721	12.957	4.14126	5.08942	8.60044	4.54906	1.90363	3.02704	5.64907
G14470	Tumor necrosis factor ligand superfamily member 10	Crassostrea gigas		yes																3.90265	1.96227	3.40219	2.77682		1.70068	3.75161	3.67797	3.22569	12.1508	9.33671	10.2868	4.79113	6.28945
G14517	MIZYEAnkyrin repeat domain-containing 42	Mizuhopecten yessoensis		yes																					2.31451				1.46199			2.10675
G14518				yes																3.20513		6.52921	3.76863		6.02114		2.75911	2.79062	7.29965	18.5236	4.70797	8.86588	8.97702				\
G14536	Glycine N-acyltransferase	Crassostrea gigas	yes		1.69114		1.11881	1.00655	1.09455	1.2559		2.47926	1.10099	2.3501	2.54962	1.30976	1.63067	2.61244	2.03701
G23027	BRAFLTPR	Branchiostoma floridae	yes	yes	7.12417	4.49379	8.60146	8.99415	10.9864	12.3464	6.06872	10.9006	7.06916	11.9683	15.3163	12.3998	14.8324	5.94109	10.3755	14.1876	18.3604	11.2261	20.5178	9.70757	14.4742	23.4132	20.8557	21.3104	24.7913	26.1404	38.516	16.4067	27.3969
G11707	Brain-specific angiogenesis inhibitor 1	Crassostrea gigas	yes	yes	1.07181	3.979	1.29199	8.57508	4.08497	6.00673	1.82648	1.10742	4.50567	6.73346	6.27039	6.67867	3.0581		1.8622	14.8044	10.3657	2.19298		16.8233	12.359	8.3051	3.73486	10.2641	5.46045	9.44499	8.0382	6.82083	4.57351
G31787	CASPASE	Crassostrea gigas	yes	yes	5.19427			1.8315	7.30164	10.4119		6.91992	9.83728	9.1237	9.54237	8.99826	5.87978	2.73973	15.0899	5.83518	1.37741	12.0773	8.6931	4.16867	2.63814					3.83142	3.7037	8.55655
G1463	Alpha-mannosidase	Crassostrea gigas	yes			1.22549	1.23923				1.90594
G14643	Aminoglycoside phosphotransferase domain-containing 1	Crassostrea gigas		yes																13.6433	10.7143	15.948	7.44048	5.94012	12.8537	13.5937	19.9451	21.7391	35.4649	27.5819	27.6862	16.2637	40.7628
G14647	Ankyrin-1	Crassostrea gigas		yes																	4.42186		3.50603	1.57948		8.84611
G14688			yes				1.38313			1.26024	1.73041			1.79477	1.5283	1.26382
G14703				yes																2.69206		1.04385	1.75229	1.61954	1.22181
G14715	Aminotran		yes										1.47848
G14718	RNA RNP complex-1-interacting phosphatase	Crassostrea gigas	yes		1.86784						1.03359	2.41176		1.20337		1.85317
G14721	MIZYEAlpha-1,6-mannosyl-glyco 2-beta-N-acetylglucosaminyltransferase	Mizuhopecten yessoensis		yes																							3.10203	1.66501		1.03199	1.76657	2.82221	1.7575
G14723	Mannosyl-oligosaccharide glucosidase	Crassostrea gigas		yes																12.8371	10.6365	10.5456	9.03227	13.8648	12.3708	10.7426	3.53382		4.11837	3.11182	3.04136	1.78134	2.57392
G14737	MIZYE39S ribosomal mitochondrial	Mizuhopecten yessoensis	yes				3.16789			1.44928		1.54835		1.26263	2.47373			1.85701
G14762	PINFUUncharacterized protein	Pinctada fucata		yes																1.33817			1.02248				1.22848				1.35249
G14790	Sushi domain-containing 2	Crassostrea gigas	yes			1.08284		1.12108		2.10588	4.99498			1.45276			2.25094
G14831	Serine threonine- kinase svkA	Crassostrea gigas		yes																										1.26242
G14894	WD repeat-containing C10orf79	Crassostrea gigas		yes																2.02037	1.93265	1.34738	3.12464	2.92983	2.32439	2.82507	2.85264	2.44218	1.76061	3.4642	1.15974		3.04323
G14944				yes																1.10597	1.30588	1.67513	2.14423
G15019	MIZYELaminin epi-1	Mizuhopecten yessoensis	yes		1.68574	1.28753	1.08403	3.20453		1.90133	1.9931	1.75807	2.04266		2.02154	1.16644	1.86016
G15027			yes				1.64046	1.62592	1.36798	1.45848	1.21551	1.23362		2.15276	1.80366	1.87858	1.67741	1.07413
G15028	WD repeat-containing 53	Crassostrea gigas	yes			2.79642			3.40486		2.12217		1.16921			3.23009			1.86799
G30186	Complement C1q 4	Crassostrea gigas	yes	yes	3.48911	3.56286	4.50317	3.10078	10.2575		2.56209		2.63798	3.46724	9.11694	4.3713	3.64964	2.81894	6.21872	2.82933	2.17781	1.81653	5.35303	2.75747	3.41335	4.56099	3.55492		4.71984	1.89394	1.70638	2.71115	5.79131
G15055	Condensin complex subunit 3	Crassostrea gigas	yes	yes	3.59111	3.34922	2.09331	3.26778	1.25044	1.31117	3.90132	2.48973	1.85756	2.17553	2.55719	2.92656	2.86937	3.33489	2.524	4.21037	3.75612	5.82589	4.57498	4.98455	4.46598	5.67782	2.11416				1.20992		1.84972
G29369	CRAG -decapping enzyme 1B	Crassostrea gigas	yes	yes	20.9302	13.4998	19.9198	21.0975	17.4932	6.87163	15.3469	20.016	33.8794	28.2641	23.3512	18.6372	10.4989	18.8335	18.0055	6.09384	19.7843	10.7438	10.2291	12.5302	15.6811	12.7868	14.331	9.75018	8.38159	13.4133	13.0143	10.8481	8.78535
G26502	C-type lectin domain-containing	Crassostrea gigas	yes	yes	15.889	19.4772	26.9993	18.2611	23.382	20.3456	16.2057	20.9087	26.0094	25.0717	21.9581	20.3428	14.126	16.2245	14.3234	2.4358	3.7041	1.08996	3.44543	4.80473	2.66441	2.05146	6.68281		1.60794	3.04364	2.78578	1.42953
G17514	CUE domain-containing 2	Crassostrea gigas	yes	yes	4.8767	6.6985	7.39746	8.76613	2.58065	5.28027	10.054	3.68594	9.527	9.5404	10.0183	3.86766		6.85176	15.4901	1.77778	5.85149	4.29325	4.06504	5.59964		3.81639	2.84091
G15105			yes		1.00705				2.25882		2.29912	2.29095	1.76494	6.04435				1.34953
G15110	Uncharacterized protein	Crassostrea gigas		yes																	2.45098			4.12292		2.00803	13.6804	19.6449	4.87692		21.5398	6.63919	11.7425
G15112	WD repeat-containing 69	Crassostrea gigas		yes																							4.30764	2.09644		1.8315	1.44928		8.0195
G25029	Cytochrome P450 1A1	Crassostrea gigas	yes	yes		2.29581														2.20635	1.92932	3.79186			1.62896	1.04209	4.21848	3.56383	6.33655	3.73123	2.83109	5.693	5.41859
G15202	Propionyl- carboxylase beta mitochondrial	Crassostrea gigas		yes																							5.26472	3.56561	4.69516	4.24633	4.56925	3.06346	5.30685
G1520				yes																			6.06061	3.78788				10.8678		20.1252	7.49064	16.8152	13.6028
G15219	MIZYEUV-stimulated scaffold A	Mizuhopecten yessoensis	yes		4.62255	4.8746	5.79882	9.65029	8.04116	1.88267	3.46053	3.1935	3.5607	6.05269	5.38772	3.29489	7.69642	1.64609	1.71233
G15256	LIM domain-binding 2	Crassostrea gigas	yes		1.10588	1.16358	1.81148			1.53294	1.82957		1.02191		1.15877	1.10628
G25791	Defective in cullin neddylation (Fragment)	Crassostrea gigas	yes	yes	1.14493	3.69331	2.06971	3.03473	3.99937	3.12578	1.84162		1.21359	3.0389	2.66073	1.47856		3.6196	1.83777	3.26928	1.73388	3.77546	2.9625	1.19048	2.22222	3.73585	1.42571	3.6114	3.18029	4.87045	4.04637	4.90018	3.50071
G15392	MIZYEWD	Mizuhopecten yessoensis	yes		3.76296	3.77218	2.69333	5.18352	4.32132	9.40872	4.61575	3.09701	10.2679	7.71341	7.0713	9.04462	2.59908	4.12556	2.72398
G5841	Dolichyl-diphosphooligosaccharide-- glycosyltransferase subunit STT3B	Crassostrea gigas	yes	yes	2.82948	1.71085	1.58059	1.74752	1.55522	2.09508	2.27057	1.76843	1.09071	3.35028	1.76497	1.71573		1.50045	1.23341	6.97286	6.93785	5.74939	7.96289	10.2849	4.62584	4.49968	2.71887
G15428	WD repeat and FYVE domain-containing 2	Crassostrea gigas	yes		7.31015	3.96704	7.53551	3.0722	6.73193	8.25256	3.7241	5.84774	4.34693	3.46331	5.75703	3.74042	3.48319	5.57032	5.08546
G15633	Uncharacterized protein	Crassostrea gigas		yes																			1.62589		2.4927
G15642				yes																								1.88068	1.69887	1.13442		1.17853
G15668	Na(+) H(+) exchanger beta	Crassostrea gigas		yes																							1.28452	3.13582	1.2175	2.00172	1.20673		1.45243
G15697			yes		2.31481	4.19792	4.41501	2.69941	1.24378	11.4131	3.35008	8.19672	1.71821		1.6835	2.78984	7.88955	3.12989	2.4908
G15699	TIR domain-containing	Crassostrea gigas	yes		1.82149			1.33333	1.06838							5.64208	1.61031		7.65689
G15703	MIZYEDisintegrin and metallo ase domain-containing 12	Mizuhopecten yessoensis		yes																							6.7123	5.67847	9.35076	8.52361	6.18889	6.79529	7.04369
G15711	Ankyrin repeat domain-containing 53	Crassostrea gigas	yes		2.45581	1.65746	4.61495	2.65162		1.7482	1.05571	1.8018	3.08584	2.85268	1.28392	1.37799	3.42471		2.27728
G15714	TIR domain-containing	Crassostrea gigas	yes		5.29979	8.50599	10.1414	1.81159	12.2669	9.37041	7.40558	10.6378	5.75657	8.67371	5.54133	10.6784	3.94896	8.03932	9.34253
G4271	Double-stranded RNA-specific editase 1	Crassostrea gigas	yes	yes	9.35459	3.65776	4.71876	3.28175	11.33	6.50259	4.5045	7.05232	10.717	4.31024	6.18939	3.85255	3.96301	5.01285	3.78283	3.95825	1.94932	1.78253		3.21971		1.7452	14.6251	4.47427	6.50407	6.11621	4.59706	2.93686	5.60224
G15719			yes		1.01626		1.62703			5.16599
G15855	Uncharacterized protein	Crassostrea gigas	yes		2.13675	1.70769			1.06782	1.79127		1.80009	1.87175	1.90794	2.21661	1.89694	3.53934	1.69521	2.75958
G15871	Plexin domain-containing 2	Crassostrea gigas		yes																2.22872		4.51265	2.32381	2.47321		1.46199
G15918	EB domain-containing	Crassostrea gigas	yes		5.84795	12.8205	10.4167	14.8148	16.3768	15.4045	13.3333	11.4943	6.94444	18.1818	41.9412	5.55556		29.48	27.2109
G15926			yes		2.53281	1.27595	1.39906	2.30741			3.15423	2.12298	1.07199	1.38073		1.33757		1.30464	2.09969
G15928			yes			4.06504						1.96078		2.25225		3.30296			8.64747
G15932	Uncharacterized protein	Crassostrea gigas		yes																56.746			13.6045	21.2121	20.1217
G14414	DUF4773 domain-containing	Crassostrea gigas	yes	yes					1.72816			1.17118	1.52588			1.17044		1.51658		1.43514	1.5771	1.00447		2.07226	1.64867	3.13707		1.16414
G15977	1-aminocyclopropane-1-carboxylate deaminase	Crassostrea gigas	yes		3.54925	6.41026	17.9761		6.24823	23.8572	4.99639	12.5597	15.3115	23.5711	5.12821		2.97619	9.00901	7.29836
G16052	Monocarboxylate transporter 14	Crassostrea gigas	yes		51.3231	51.1375	61.3375	52.991	35.5057	40.1916	50.6276	45.9192	48.3085	62.2869	56.198	62.3635	57.142	43.9748	56.2545
G16075	Tripartite motif-containing 3	Crassostrea gigas		yes																2.52525	3.11526	5.29101	12.9158		2.87356	3.30033
G16093	Monocarboxylate transporter 5	Crassostrea gigas		yes																1.50526	1.33345	2.47121	1.69183	2.19805	2.03018		1.37732						1.04408
G22239	Ectonucleotide pyrophosphatase phosphodiesterase family member 6	Crassostrea gigas	yes	yes	3.37774	7.29859	4.1765		2.5225			1.0582					3.96825		4.64033	5.11838	3.12377	5.98096	5.50784		1.21655	1.91532	5.7475		2.75349	1.99601	1.29702	1.04822
G16141			yes								1.47493			2.04995				1.98019
G31861	ELL-associated factor 1	Crassostrea gigas	yes	yes	2.54736	2.92633	1.56214	1.64271		1.21311		2.57558	4.56623	1.82482	2.62086	3.52931	4.98387			1.19904	4.39309	4.29862	7.10113		3.1348	3.85356		1.02249	1.61812	3.82001	1.95047	3.18248	3.62215
G1620	Intron-binding aquarius	Crassostrea gigas	yes			1.3546	2.0584				1.01591		2.19213						1.51674
G16226	PINFUMatrix metallo ase	Pinctada fucata	yes				1.26743		1.0101				1.33601					3.83181
G16284	Bromodomain-containing 8	Crassostrea gigas	yes		1.66733	2.05974	3.92011	1.5739	1.19493	3.76986	7.25015	1.364	1.91434	2.06906	1.53234	2.42922	2.22074	1.84445	3.66442
G16303				yes																24.7388	6.95418	9.25926	24.821	23.2979	32.9019	30.6743	2.849
G16311	MIZYEFailed axon connections-like	Mizuhopecten yessoensis	yes		4.06504						11.2994			14.9255
G16346	Uncharacterized protein	Crassostrea gigas		yes																								3.43431	7.09051	4.75261	1.47493	3.97186	4.16403
G1636	Maltase- intestinal	Crassostrea gigas		yes																							2.34621	3.24902	4.00233	3.61017	5.4559	2.61942	2.12798
G1639	Tripartite motif-containing 2	Crassostrea gigas		yes																4.16667	4.90196	17.7015	7.24638	3.50877		29.8884			2.45098
G16401			yes		24.6416	43.0108	24.3466	34.3915	15.8641		44.5437	9.25926	27.5107	11.9048	37.0853	27.7301	44.5665	8.33333
G1640	Tripartite motif-containing 2	Crassostrea gigas	yes		3.40383	1.93798	1.01937	5.29101	3.37203	6.05408			1.67504	1.25786	2.86239		19.0998	2.886	3.43551
G16484	Telomerase component 1	Crassostrea gigas	yes		6.75676	8.62069		4.79616	3.58423		6.7527		8.05736	4.329	4.93827	5.08906	2.68817
G164	MIZYEGlutamate receptor NMDA 3A	Mizuhopecten yessoensis		yes																10.1542	5.95238	5.46448	15.1515		14.4928			5.05051	12.1212	14.7621	3.92157	4.83092
G16512	Uncharacterized protein	Crassostrea gigas		yes																19.7945	18.8811	25.3806	4.62963	15.7297		18.7621	34.6277	19.3114	24.8989	20.5554	17.0364	14.3393	21.2407
G1653	Peroxidasin	Crassostrea gigas		yes																	2.9273		1.15015	1.85034	1.99602	2.53882
G16556	Cohesin subunit SA-1	Crassostrea gigas		yes																					1.03627			1.14574	1.98526	1.32361	2.09426	1.32638	1.43244
G16598	Heat shock 70 kDa 12A	Crassostrea gigas		yes																	2.849	2.58398		7.80246		4.92548				4.21941	11.4943	24.2867	6.94444
G16602	BZIP domain-containing	Crassostrea gigas	yes										1.504
G16725	9BIVASnaclec B6 (Fragment)	Crassostrea madrasensis	yes				1.51233	1.21801								1.25773	3.40082
G14461	Estrogen sulfotransferase	Crassostrea gigas	yes	yes	10.4167	5.46448		21.1481	29.4781	16.5071	24.2412	17.9643	43.1214	25.957	26.6445	25.9719	12.0563	13.7457	20.6233	28.3758	10.9776	8.45869	33.5967	15.0817	16.1905	17.8571	19.4771	19.6078	15.8007	32.2528	26.3885	35.7383	29.5428
G16780				yes																1.12712			1.37532	1.02808		1.76876
G16907	Glucose dehydrogenase			yes																1.42547	4.01592	1.12897	2.61301		2.23315	2.71531	4.98041	4.94382	1.86194	3.62434	7.78004	4.88247	7.09097
G16909	Glucose dehydrogenase			yes																5.54331	8.95996	6.89	4.23056	4.60663	5.2356	5.4469	5.43145		2.63352	4.25695	7.33576	1.90478	1.59918
G16965	MIZYE phosphatase 1 regulatory subunit 32	Mizuhopecten yessoensis	yes								1.07527		2.54239	2.55069		2.00619	1.50621
G16986			yes				1.09178	1.42962		1.70997					2.06753
G30366	Eukaryotic translation initiation factor 4E type 3	Crassostrea gigas	yes	yes	15.9235	15.103	13.4262	16.0113	12.1502	14.0988	20.8097	16.1327	19.3329	19.2279	20.6826	17.8698	16.6345	14.0671	17.0454	19.5847	15.4931	22.0968	19.976	19.0836	19.9573	23.6246	23.4774	13.4856	17.9455	21.1648	13.8465	21.3863	18.8919
G1703	Ribosomal S20	Crassostrea gigas		yes																3.27863	3.34576	5.49512	6.223	3.23933	3.66603	3.88495	5.66946	2.71579	2.57969	2.78016	3.53426	3.07336	4.37973
G17050	Uncharacterized protein	Crassostrea gigas	yes			1.04783			1.97358			1.01243	1.22084		1.45112	1.6423			2.14265
G17053	Coiled-coil alpha-helical rod 1	Crassostrea gigas	yes		3.25538						2.53485	1.42337			1.69635	2.589	1.36333		2.92826
G2092	Fatty acid synthase	Crassostrea gigas	yes	yes	3.73073	2.97712	4.13439	4.41275	5.07963	2.60084	3.22031	3.59368	3.14528	4.56383	3.52901	3.4859	3.35078	3.21867	3.54672	7.85821	5.7419	7.91213	6.48653	5.24614	5.45477	5.36856	6.38605	3.91344	15.6065	4.34773	3.98396	2.65112	4.22225
G17114	E3 ubiquitin- ligase DZIP3	Crassostrea gigas	yes		3.44988	6.97713	9.8627	19.0403	1.31987	9.87388	3.40553	4.92494	3.24057	5.15195	4.7281	4.25206	1.64736	4.80183	2.75452
G17116	Innexin	Crassostrea gigas	yes		12.9728	10.2947	12.0066	20.4528	12.0533	11.8606	7.84846	9.3711	7.72843	1.87056	3.64482	3.67686	1.35833	3.5005	3.25888
G17138	GTPase IMAP family member 4	Crassostrea gigas	yes		61.105		9.52381		9.97237	6.9808	27.7218	3.5461	2.44836		5.34882			1.78253	12.231
G17233	Thymidylate synthase	Crassostrea gigas		yes																1.71939	2.3317	2.10157		1.91195	2.27937	3.09984
G15416	Fibrinogen A	Crassostrea gigas	yes	yes	2.4551	6.63664		4.4053	6.56288	4.99614	11.1968	5.15013	5.71511	1.01317	18.1968	2.03252	15.7876	3.42466	1.95296	4.6207	2.97594	6.39351	5.74363	10.107	7.7055	9.94244	19.9959	10.0224	12.8827	12.2812	10.6756	12.9105	12.7255
G17267	Uncharacterized protein	Crassostrea gigas	yes			1.24378			8.05987	2.72109		1.8315		3.8191		1.91022		3.86477	2.47131
G17073	Fibrinogen C domain-containing 1	Crassostrea gigas	yes	yes			5.9057	3.04414	21.0084	2.58398		2.54453		8.13008	7.57576	31.6442				4.21941	4.90196	7.00799	6.53595	13.6054			68.6846	61.1132	30.661	39.307	56.1775	29.3614	49.1817
G8930	Fumarylacetoacetase	Crassostrea gigas	yes	yes	28.9051	17.6635	12.3472	11.0033	11.724	33.0859	13.1669	19.7481	17.5149	15.5525	11.246	12.2629	10.2954	12.067	23.7387	9.26726	5.79364	7.57348	9.91382	6.05121	10.0606	5.75996	36.1424	37.6391	26.5126	55.4349	26.0864	28.0606	28.672
G17309	Receptor-type tyrosine- phosphatase N2	Crassostrea gigas	yes		9.09857	16.2358	13.3484	15.8226	6.38911	13.904	9.31107	13.095	9.77137	12.9242	9.47195	8.2491	5.77465	5.9382	10.7471
G6357	Glucose dehydrogenase		yes	yes	4.02614		1.92678	4.8581	1.42774	3.07714	4.53074	7.51504	2.6287			3.77544		2.28828	2.63852	28.9676	24.7733	35.5952	29.5653	26.015	37.6999	32.0376	22.3801	13.8314	23.0058	46.2722	16.0325	35.5551	16.5712
G31268	Glucose-6-phosphate 1-dehydrogenase	Crassostrea gigas	yes	yes	5.10526	6.45716	7.0167	5.3478	7.66606	7.98825	6.91311	4.54211	5.43645	6.38676	6.26214	7.4639	6.43474	7.83772	4.97849	1.8248	5.39753	3.69039	4.30138	3.22843	2.34722	2.95284	2.33263	1.77389	1.41339	2.97039	2.348	2.21924	2.01301
G1737	UPF0139 membrane C19orf56	Crassostrea gigas	yes		1.23457	1.76857	4.47561	1.91347	1.26965	3.35742	2.16016	3.10069	2.45098	3.49778	2.7842	2.36119	4.31558	5.97744	1.32704
G17384	Slit 1	Crassostrea gigas		yes																1.02881							4.85017	4.41928	3.96803	1.0101		4.09464	2.0141
G173	STYPIHistone H4	Stylophora pistillata		yes																						1.48389
G17437	Phospholipase	Crassostrea gigas		yes																2.39753	1.25914	2.08986	2.70205		1.48599	2.33992	4.58375	2.38948	1.48157	1.33152	5.70235	2.73061	3.35733
G17448	EGF-like domain-containing	Crassostrea gigas		yes																	1.56495	1.94876					1.33841	2.10071	1.83796	1.83392	1.50376	2.58097	1.70038
G17460	MIZYEDeath domain-containing 1	Mizuhopecten yessoensis	yes		1.96386				1.49022	4.04214			2.92774				1.74215		1.61856
G15051	Glycerol-3-phosphate acyltransferase mitochondrial	Crassostrea gigas	yes	yes						1.08936				1.6575			1.70415				1.43838	1.33354	2.69195				2.22965	1.23122	1.64723		4.30966	1.6835	2.07637
G26027	GRAM domain-containing 1B	Crassostrea gigas	yes	yes	2.54459	2.56233	3.10058	1.74596	2.36189	1.98657		1.06952	2.24395	1.07443		1.30132	1.49449	1.00476	2.7384			1.30217						2.98861	1.2218	3.06991	2.77779	4.01514	4.4198
G17548	Inositol hexakisphosphate and diphosphoinositol-pentakisphosphate kinase	Crassostrea gigas		yes																1.8976	1.81675	2.61776	2.17508	4.3601	2.41024	5.00905	8.0742	2.64533	3.35332	2.95042	3.74707	4.82414	3.47923
G17549	Kyphoscoliosis peptidase	Crassostrea gigas		yes																2.53968		1.33869			2.0944					1.22399
G17615	Discoidin-2	Crassostrea gigas		yes																	7.64179	8.33333	10.5263	9.93371	15.1515	28.6518
G1761	Serine threonine- kinase endoribonuclease ire-1	Crassostrea gigas		yes																2.61397	1.79695	8.61329	4.96059	7.8752	2.26372	6.76723
G17687	Uncharacterized protein	Crassostrea gigas	yes		3.25052			1.16362	5.90585	6.10254	1.94553	3.83707	1.14548	5.83167	9.65268	5.70633	2.12717	4.06504	6.85699
G1776	MIZYEADP-ribosylation factor 6-interacting 1	Mizuhopecten yessoensis		yes																3.5309	2.80995	2.36141	2.59666	5.5117	2.23461	2.04097	2.47824	1.70797	2.00529	2.91081	1.24776	3.36363	1.56841
G17771			yes		23.6729	2.80112	7.83069	11.6923		7.36648	11.9904	2.46914	4.82656	4.2328	8.36169	3.4188	5.21662	3.87925	4.92005
G214	HEAT repeat-containing 1	Crassostrea gigas	yes	yes						1.97396	3.17483		1.60358		1.7301	1.70288				3.91604	1.75439		1.90251		3.1322	1.89745
G1778	HALDI glutathione-s-transferase	Haliotis discus discus		yes																5.1653	11.1935	12.9067	13.2934	14.4002	9.36737	12.7856			1.47493
G17796	jagged-2	Crassostrea gigas	yes						1.56221					1.30039
G17828	Caprin-2	Crassostrea gigas		yes																10.3993	11.439	8.37542	3.47222	3.56506	11.3689	10.2749
G17836			yes		1.07237			1.59414		1.18342			1.14074
G24826	Heat shock 70 kDa 12A	Crassostrea gigas	yes	yes	2.02598	1.12233	1.49477	2.59018	4.05799	4.40884	3.68477	2.59669	2.16998	3.81199	5.13793	2.59111	6.96985	1.83653	2.61014	7.53477	7.45741	7.80207	12.9171	6.08031	9.05221	11.153	7.10092	12.6551	9.56018	6.33393	7.93829	11.27	10.6497
G17953	Leucine-rich repeat and fibronectin type-III domain-containing 2	Crassostrea gigas		yes																			1.31337	1.20287	1.23737
G17957	Ankyrin-1	Crassostrea gigas		yes																				5.05051			6.47008	8.89228	5.74713	8.09516	9.8183	10.6157	4.7619
G17978	Serine threonine- kinase 40	Crassostrea gigas		yes																		1.79818		1.49669	1.77306
G17997	LINUNcilia- and flagella-associated 47 isoform X2	Lingula unguis	yes											1.4565					1.16313
G18015	Caprin-2	Crassostrea gigas	yes		4.35398	4.16667						1.34409		5.14705			5.29101
G18029	Glutamate carboxypeptidase 2	Crassostrea gigas		yes																1.91128	2.47684	3.44354	2.12424	1.39506	4.42773	1.72298	2.84828	4.19786	4.66841	4.93674	3.42433	4.24371	5.47985
G1803	Tripartite motif-containing 2	Crassostrea gigas		yes																	8.54701	5.95238	7.24638	3.14465	14.3785	19.0412
G18043	LINUNcoiled-coil domain-containing 174 isoform X1	Lingula unguis		yes																3.68179	8.17128	4.86618	7.57919	8.42927	5.89971	4.85934	1.8315
G18106	Glucose-repressible alcohol dehydrogenase transcriptional effector	Crassostrea gigas	yes										1.36028		2.51004			1.71233
G18119	ANK	Crassostrea gigas		yes																			2.849					3.04414	9.50529	4.12801	7.22784	7.09531	3.64682
G18161	9VIRUD5 family helicase-primase	Tokyovirus A1		yes																							7.93651					19.1564
G18174	RNA-binding 28	Crassostrea gigas		yes																	1.61812	1.78144	2.96969	2.37356	1.40351		1.99389	1.93798	3.36713	2.23015	1.74064	1.40497	3.6648
G18203	Nucleolar MIF4G domain-containing 1	Crassostrea gigas	yes			1.45287						2.10097	1.28289		1.56863		1.39762	2.80242	1.80967
G26887	Heat shock 70 kDa 12A	Crassostrea gigas	yes	yes	3.21749	3.72225	1.70819	3.9716	1.26924	2.96552	2.57198	2.52222	3.24956	2.58812	1.7377	1.74835	1.51997	2.0852		9.86596	12.7783	17.6364	18.4905	12.7627	18.0296	11.6107	4.41243	4.107	3.68567	1.82677	8.65153	1.0871	1.9455
G18232	Uncharacterized protein	Crassostrea gigas		yes																4.35237	5.64972	1.36612	13.2	7.97032	12.9758	2.52525
G1828	Tripartite motif-containing 2	Crassostrea gigas		yes																				8.03213			4.90196	8.84956		16.5696	6.59341	10.0729	6.75791
G1831	Tripartite motif-containing 3	Crassostrea gigas	yes		1.67014		1.19048	2.18395	1.20301	3.09849	2.74914			1.2936	2.05369	1.60959	1.8797
G27506	Hemicentin-1	Crassostrea gigas	yes	yes	1.28205		3.66756	1.45773	2.19965			1.48478	2.54567			2.41546		1.60607	3.6074	6.21263	3.62939	7.94254	3.33453		6.00205	2.1164	7.63574		2.48756	3.49078	1.87622	2.41546	3.51144
G1837	Tripartite motif-containing 3	Crassostrea gigas		yes																								3.20513		10.8492	4.83092	21.8159	9.95912
G18439	Wiskott-Aldrich syndrome family member	Crassostrea gigas		yes																						1.49477	2.28501	2.81766		2.63084			3.73454
G14553	Heparanase	Crassostrea gigas	yes	yes	2.39808	4.25826	4.39747	13.3465	2.03863	4.9527		2.14247	1.3457	3.50945		1.11013	6.30873	4.00781	4.39225	6.39556	7.34763	5.33537	8.70034	10.9216	9.16167	12.8116	5.78878	4.18252	1.24844	5.74623	3.28289	7.06099	5.10539
G18523	Protocadherin alpha-11	Crassostrea gigas		yes																2.32468	3.53373	1.48632				2.11822	4.40268	4.48535	5.59174	2.68057	4.87161	4.8518	3.72898
G18529	Carnitine O-palmitoyltransferase liver isoform	Crassostrea gigas		yes																1.28648	1.99413	2.05001	2.67366	1.56645	3.11197	2.48172	2.189	2.94672	2.12912	4.18416	2.37921	2.481	1.44071
G1854	Mitogen-activated kinase kinase kinase 7-interacting 1	Crassostrea gigas	yes			1.48679				1.73442	1.03249				2.13739	1.25387			1.01821
G18560	Peroxiredoxin	Crassostrea gigas		yes																2.5459	2.64514	2.48346	5.16985	6.32146	3.22361	2.34035	1.53646
G18572	Mitochondrial pyruvate carrier	Crassostrea gigas	yes		3.76062		1.56091				1.52966	5.23588	1.17925	1.4383	1.65017	1.16744			1.03097
G18587	TBC1 domain family member 15	Crassostrea gigas	yes														1.22169	1.28591
G18610				yes																							13.2013	2.34522	3.1866	1.20988	2.886	1.60166	2.06728
G18616	LINUNlens fiber membrane intrinsic	Lingula unguis		yes																23.9166	28.3994	12.1425	16.3335	12.6848	30.5336	5.37634	11.4977			5.12821
G18646	DENN domain-containing 5A	Crassostrea gigas		yes																							1.27007	1.52619	1.70968	1.50277	1.55289	1.18012	1.20289
G18666	RBR-type E3 ubiquitin transferase	Crassostrea gigas	yes			3.74532	2.46914		2.50627	7.01144				1.07851				3.28661
G18671	RING-type domain-containing	Crassostrea gigas	yes			6.41026	5.29101				2.91121	4.94472	4.92811	6.48112	8.10051	5.18997	4.21779	1.89394	1.51023
G18758	Synaptotagmin 5	Crassostrea gigas		yes																					1.00402	1.29267	1.0937		1.96331	1.06157	1.09483	1.50323
G30969	Histone acetyltransferase KAT2B	Crassostrea gigas	yes	yes	14.4352	12.1119	13.1285	10.0376	13.3918	12.0256	8.60749	11.3325	11.3557	12.106	12.4621	12.6504	14.1208	10.869	8.62075	4.22046	7.95621	3.83577	3.01659	5.01303	5.33769	7.55609	9.77473	5.56241	6.96227	5.41257	8.57357	4.78361	4.6734
G18790	Interferon-induced helicase C domain-containing 1	Crassostrea gigas	yes		2.69157	4.79389	1.18624			1.34367	7.90022	8.05335	6.84847	6.67389	3.78753	4.4391	7.51747	8.48645	9.30585
G63	Histone chaperone asf1-B	Crassostrea gigas	yes	yes	2.32728	1.56998	1.84687	1.76253	1.70613		1.0983	1.72766	1.46168	1.35157		2.65332		3.3624	2.87513	1.70977	1.89181	1.52552	1.56379	1.45634	1.40001	3.06244	3.11015	3.19364	2.26746	1.82679	1.30015	1.90236	3.28597
G18821	Apolipo L3	Crassostrea gigas		yes																2.10737	1.87614	6.05626	1.9698	4.24101	3.67888		2.96166
G18860	B box-type domain-containing	Crassostrea gigas		yes																							22.8424	32.1725	41.4501	11.6959	29.7089	16.1946	12.9276
G18865	htrL	Crassostrea gigas		yes																9.25926		21.7391		18.3988			4.329
G18871	Tripartite motif-containing 2	Crassostrea gigas		yes																			12.3457		10.7527			11.3689	12.3457				22.8486
G18872			yes		1.37002	2.07988								1.04453					1.44339
G18894	Golgi-associated PDZ and coiled-coil motif-containing	Crassostrea gigas		yes																3.23956	8.41581	6.71968	2.56607	1.92359	2.23714	11.178
G18899	Cation-independent mannose-6-phosphate receptor	Crassostrea gigas		yes																			2.23078						1.49813	1.2351	1.09032
G18919	SEPJAGlutamate NMDA receptor subunit 1	Sepiella japonica		yes																									1.07181		2.90159		2.70364
G18937	Tripartite motif-containing 2	Crassostrea gigas		yes																22.0701	37.9363	36.2823	26.8383	16.3811	33.031	18.6469	2.73224	1.26263	5.64972	2.11283	4.86452
G18939	Tripartite motif-containing 3	Crassostrea gigas		yes																1.13518	6.59471	1.67715	1.12613	1.30903	3.5461	4.29422	4.58395	2.16059	3.35667	1.88983	2.40407	3.52852	3.22954
G18230	HYR domain-containing	Crassostrea gigas	yes	yes	2.66088	1.90371	1.45273	1.94939	2.06373	1.66854	2.42378	1.91366	2.29705	1.15663	2.24399	1.5479	1.63161	1.9754	1.77658	2.29232	1.91131	1.62633	3.03283	3.62763	3.09645	2.62535	1.52756	1.63877	1.45024	1.81989	1.77728	2.08463	1.65105
G18957	Tripartite motif-containing 2	Crassostrea gigas		yes																	3.23625		12.2383				16.4324	14.6935	5.89498	22.3635	4.75917	16.3356	14.6131
G1899	Sodium-independent sulfate anion transporter	Crassostrea gigas	yes				1.51078		1.65935			1.30581	1.00898		1.32836	1.0665
G19015	beta-D-xylosidase 2	Crassostrea gigas		yes																5.7971	17.8734	14.9924	15.873	8.61973		19.0476	2.97619		2.20751	12.7461		2.54453
G19021	Uncharacterized protein	Crassostrea gigas		yes																			1.21629	1.3285	1.60499	3.4143
G19022	Uncharacterized protein	Crassostrea gigas	yes		4.42436			1.61812	2.7894	1.26743	3.72641						1.65837		3.07929
G19043	Tripartite motif-containing 2	Crassostrea gigas		yes																					18.5185		4.44444	5.9841	8.54701	2.1645	4.90196	5.94269	4.53216
G19044	Methyltranfer	Crassostrea gigas		yes																							3.20202	8.00029	8.20275	8.48378	4.11608	8.29288	6.60207
G19047	lin-41	Crassostrea gigas		yes																5.78078				4.66144		1.56495	26.6574	24.37	31.3748	15.748	39.3496	21.7934	27.9753
G19973	Ig-like domain-containing	Crassostrea gigas	yes	yes	1.78285		1.51535	2.49746	2.79186		5.99063								2.55846		3.42093	2.41033	4.6998
G19146	Acetyl- carboxylase	Crassostrea gigas	yes		7.18709	2.60417			9.90811		8.67003	5.74966	7.8751	3.87597	12.7946	3.20513			8.36262
G19147	Mab-21 domain-containing	Crassostrea gigas		yes																28.4079	60.6602		7.93651		14.4928	22.5926
G19210	Calcium and integrin-binding 1	Crassostrea gigas		yes																3.27705	6.53599	6.57622	5.12836	6.44937	2.99976	2.56016	4.82026	6.09563	6.13677	5.28138	6.79588	3.75773	7.88526
G19255	Uncharacterized protein	Crassostrea gigas	yes			2.53449					2.31706			3.22373	2.02641		2.38844
G19260			yes		15.9498	20.1144			6.71141	5.29391	5.33333	4.30108	1.85185	10.582	7.46203	11.474	9.61538	7.69231	2.886
G1928	WD repeat and FYVE domain-containing 3	Crassostrea gigas	yes			1.04438	1.2606		1.37228	1.43804				1.00371	1.03279		1.10351		1.07516
G21809	Innexin	Crassostrea gigas	yes	yes	1.41619	3.12188	2.80968	2.40174	1.37803	2.26568	2.8032	2.46707	3.63042	4.81036	2.27191	1.87489	4.24293	2.64298	2.05697	8.17136	9.75436	9.68343	11.1488	8.72015	8.77346	5.51639	8.69167	6.32537	7.87795	11.6528	5.11757	10.46	6.43019
G19397	inhibitor of apoptosis	Crassostrea gigas		yes																	18.5185	25.463	16.1532		12.326				13.8889	3.58423		2.46914	14.4928
G31177	Interferon-induced 44	Crassostrea gigas	yes	yes	2.80112	2.50627	5.44299		2.50627	33.8834	1.63399	9.44335	5.01495	7.41759	10.2504	5.89679	11.6909	16.9197	5.79173					9.25926		3.26797	25.817	23.3211		5.38678		13.6054
G4470	Intermediate filament tail domain-containing 1	Crassostrea gigas	yes	yes	4.57883	2.88629	4.5001	5.75422	2.85449	3.08029	2.92796		1.70406			2.99853	2.29025	1.66636	2.10417	1.42257	1.33682	2.15601	1.9983	1.76555		2.5735	1.99262	1.02272			1.55758
G19478	Type II inositol-1,4,5-trisphosphate 5-phosphatase	Crassostrea gigas	yes		6.24775	5.71757	4.58161	5.39722	4.43656	5.05045	4.55909	4.9081	6.24046	4.64935	8.13806	6.39421	11.3567	4.0847	3.75626
G1953	DNA-dependent kinase catalytic subunit	Crassostrea gigas	yes							1.62999				1.10339				1.65891
G19580				yes																2.28415	2.84208	5.91631	1.56495	3.77798	3.367				1.70648	2.51458	8.15305	1.89625	1.39179
G19595	Hormonally up-regulated neu tumor-associated kinase	Crassostrea gigas		yes																7.05645	16.399		7.32601	5.04851	13.4551	9.47015	1.90476
G8113	Inverted formin-2	Crassostrea gigas	yes	yes	3.19181	6.02648	5.83168	5.01916	2.09927	3.89553	3.49496	3.4659	2.72647	1.06157	9.35148	4.62857	2.61614	2.35519	4.60183	6.50545	2.36407	4.53442	8.09728	6.29601	3.72858			5.18784	3.99937	2.80665	6.33836	2.16671	7.96097
G19598	Poly			yes																			3.14248	1.13699	2.04462		1.37266	3.61235	3.33159	2.35778	1.57342	1.59586	3.53097
G19602	Uncharacterized protein	Crassostrea gigas	yes			2.60417	2.15127		2.55378		3.29227					2.37119	6.12663	1.68178	2.44425
G19614	Uncharacterized protein	Crassostrea gigas		yes																							8.87253			6.80272		18.7562	3.7037
G19619	Tripartite motif-containing 2	Crassostrea gigas		yes																4.2735	5.64972	4.5045			16.6667	5.64972	24.2057	4.21941	8.92857	8.48778	6.58624	4.16667	21.7095
G19662	Histone deacetylase	Crassostrea gigas	yes		9.0698	2.82486	6.21578	3.00838	2.96296	9.99066	8.84956	11.4954	4.11523	2.52525	8.75316	10.1046	2.46914	6.57895
G1968			yes		2.68911	1.9628		1.33117	1.89305	2.54699	1.6778			1.58165	3.68121	1.99921	3.48779	1.8174	1.76148
G456	Kelch 20	Crassostrea gigas	yes	yes	1.8622	5.90186	7.52315	2.9862	8.58385	6.4195	1.0352	4.61014	10.765	9.07234	16.3102	7.55152	3.63636	1.27226	12.8544	5.86389	7.09658	3.28407	6.45995	9.92902		6.97891	15.0055	13.7144	6.27543	16.0039	12.8414	12.7707	12.5436
G19731	C3 and PZP-like alpha-2-macroglobulin domain-containing 8	Crassostrea gigas		yes																							4.38596	5.53657	9.90169		5.20138		13.3386
G19771	Parathyroid hormone parathyroid hormone-related peptide receptor	Crassostrea gigas		yes																5.72984	6.59506	6.96057	10.0977	4.1523	21.8935	9.71908	8.88485	4.92662	7.10072	6.02133	10.3134	5.78975	13.63
G19806	Tripartite motif-containing 2	Crassostrea gigas		yes																							2.46914		1.79127	5.7952		1.89299	3.59504
G1981	Disks large-associated 5	Crassostrea gigas	yes					1.25952	1.65116
G31607	Kinesin	Crassostrea gigas	yes	yes		1.82615	1.07123	1.06993	1.83176		1.00474	1.37453		1.65056	1.27543	1.24175	1.32582	1.76697		1.16294	1.83689	1.80207	1.86832	1.29051	2.59882	1.15449
G19844	Uncharacterized protein	Crassostrea gigas		yes																				2.27075				5.32605	3.55872	3.17995	2.40724	4.24411	7.25025
G19846			yes		5.12821		7.0922	27.3836	6.00255	5.88235			7.13196	12.665	14.652	20.3886	13.8477		16.9545
G19847			yes		1.08903	2.1849		2.99321				1.573		1.48148			1.12994		1.62276
G31608	Kinesin	Crassostrea gigas	yes	yes	5.00118	3.83763			5.72738	7.16221	7.86302	5.17052	4.62753	5.08469	4.98503	5.44742	4.74417	5.51524	4.66206			8.84956	1.49172	4.62963	3.28906				3.58423	1.10742
G19887	Uncharacterized protein	Crassostrea gigas	yes			1.59654		1.53989								1.24786
G19889	Apoptosis 1 inhibitor	Crassostrea gigas		yes																3.1604	1.39015	3.8689	2.28973	2.40449	5.88184		7.75194
G19903	MIZYECUB and sushi domain-containing 3	Mizuhopecten yessoensis		yes																5.69903	6.80829	10.379	2.83688	7.32135	1.0929	2.35622	6.46932	13.3407	2.91113	1.85185	14.8613	8.02615	12.7026
G19939	Multiple epidermal growth factor-like domains 10	Crassostrea gigas		yes																				8.33333			2.331	5.61941	19.5807	11.2312	9.34579	2.07039
G19961				yes																							8.14789	3.08642	11.236	2.19298	7.67974		2.05761
G4978	Kinesin KIF21A	Crassostrea gigas	yes	yes	4.09302	1.89194		4.24944	5.32151		3.53876	2.80895	1.67287		1.07875		4.83543			1.68498	3.50792	2.69029			1.36054	3.09598
G19983	Potassium voltage-gated channel subfamily KQT member 1	Crassostrea gigas	yes		3.42083	1.44496	2.41632	11.1238	3.55485	3.28407	2.24595	1.17371	3.25534	1.62602	1.5949			1.27226	2.21484
G19997	Brain-specific angiogenesis inhibitor 1	Crassostrea gigas	yes		3.13665	1.02881	1.24844	4.46655	2.50627				1.0352	2.38095				4.77583	2.79959
G20207	BTB POZ domain-containing 2	Crassostrea gigas	yes					2.23714				3.97768		2.69716		1.01626
G20299	Cell death 3	Crassostrea gigas		yes																1.7716	4.20547	7.20157	1.98714	5.12675	1.7958	5.15368	7.66216	6.86981	6.11604	4.42726	3.23111	10.7589	5.55567
G2031	9ACAR e3 ubiquitin ligase (Fragment)	Ornithodoros turicata		yes																12.9556	8.21108	4.35212	12.1539	10.4785	23.3801	9.00174	16.1462	6.78892	12.7804	9.68495	6.96164	6.17977	11.4654
G20344				yes																3.61377	2.89548	3.51377	3.45357	2.93682	4.40673	1.63741
G27893	Kynurenine--oxoglutarate transaminase 3	Crassostrea gigas	yes	yes	1.37232		1.46445	2.71061	1.80316		1.82579	1.64794	4.60033	2.38494	2.07229		1.88933		2.14396	4.69933	3.59123	3.17044	5.61624	5.12604	4.90061	2.30482	1.01864					1.25198
G2034	Ornithine decarboxylase	Crassostrea gigas	yes		1.3217	2.62249	2.33027	1.21212		5.22488	2.32441	2.01315	1.48148	1.18946	8.83553	3.1862		2.6813
G20355	Ficolin-1	Crassostrea gigas		yes																			2.72743
G20370			yes		4.03661	2.40805	3.25334	2.66667		1.72712					6.76255	1.19261		3.08666
G13408	Kyphoscoliosis peptidase	Crassostrea gigas	yes	yes	1.32925	1.81994			2.13859	1.1554	1.62111		3.17401	1.11483	1.77305				1.78731		3.25768	2.04061	1.38889	2.03874			2.13675				2.25225
G20384		Salarias fasciatus		yes																18.0351	14.1684	11.8067	11.636	12.207	15.187	12.824	15.9407	11.548	7.95525	8.21426	6.3615	5.67435	10.3474
G2038	CUB and sushi domain-containing 1	Crassostrea gigas	yes		4.34128	3.11704	3.83361	7.12319	6.18796	10.8843	4.55602	7.0005	8.13182	2.25225	3.20129	3.48203	6.05369	10.9085	4.08798
G20414	EGF-like domain-containing	Crassostrea gigas		yes																	3.96825	23.8563		7.93651	4.5045
G20476	Polysialoglyco	Crassostrea gigas		yes																					1.64717						2.00803
G2048	Signal CUB and EGF-like domain-containing 3	Crassostrea gigas		yes																1.01879	2.88581	1.85172	2.84844	2.33871	1.59478	2.27115	2.74692	2.9223	2.40915	2.21529	2.19592	3.01786	2.57099
G20495	TLDc domain-containing	Crassostrea gigas		yes																2.1645	2.26757	1.7452	6.17284	1.27714	3.92157		3.94477	6.74759	6.17897	12.4203	11.114	10.7565	10.101
G1189	L-Fucosyltransferase	Crassostrea gigas	yes	yes												1.46012				3.40437		3.54044				3.37007	5.5571
G20521			yes		1.15187		1.87835	2.10467					1.0995	1.36823	1.42663		1.00897
G20544	SCO-spondin	Crassostrea gigas		yes																	5.40077	1.57784	5.18704	1.73547	1.64609	7.84704
G20579	Transmembrane and coiled-coil domain-containing 7	Crassostrea gigas		yes																2.92398	5.60382	5.21658	1.8018	6.89213		10.8696	10.5338	2.12314		5.7971	2.05761	5.50894	7.08085
G20673	Zinc finger rotund	Crassostrea gigas	yes		2.6328	1.11891	1.05413	1.06446	1.31957	2.50305	1.04969	1.36398	1.52419	2.02465	2.32452	1.55076	1.55538	1.59711	1.08307
G20707	Retinol-binding 4	Crassostrea gigas		yes																13.9461	11.5363	3.99288	9.63791	9.09694	11.9102	2.74342	9.91007	4.67073	5.24737	1.93764	13.8995	2.38663	11.298
G20778	Coactosin	Crassostrea gigas	yes		1.34359	2.59551			1.32277	2.80346	2.79637	1.02315	1.14351					1.20553
G2249	LINUNcentriolar coiled-coil of 110 kDa-like isoform X2	Lingula unguis	yes	yes	2.38958	2.93708				2.65506		1.53933		2.73738		2.22811			1.01112	4.97148	2.85136	4.51655	3.02846	2.7692	2.33061	6.18555	5.41024	1.41468	1.95982	2.63964	3.97155	2.8116	3.08996
G2094	Isovaleryl- mitochondrial	Crassostrea gigas		yes																1.38504					3.26116	1.07875				1.12837
G20993	Ankyrin repeat and SAM domain-containing 6	Crassostrea gigas	yes		1.8112	5.25932		1.42585								3.14669		2.73927	1.44221
G21003	Tetranectin	Crassostrea gigas		yes																	3.02115	5.91613	4.98467	3.06592	3.10185	1.42857
G21041	Uncharacterized protein	Crassostrea gigas		yes																4.6012	7.56708	5.63012	3.62515	1.89183	3.03021	9.614
G2106	Exosome complex exonuclease RRP46	Crassostrea gigas		yes																			1.58535	1.10879
G21173	B(0,+)-type amino acid transporter 1	Crassostrea gigas	yes		5.22838	4.87399	5.24746	5.09067	6.76838	6.60252	13.8313	3.93866	4.6739	6.28769	7.35917	5.9483	6.23524	6.84177	7.14591
G21258	Neural-cadherin	Crassostrea gigas	yes		1.58449					2.39237			2.15771	2.05329
G2126	Transcription elongation factor A 1	Crassostrea gigas	yes			1.84672	2.00714	2.47182	1.6945	1.23629	1.01353	1.45172	1.37386			1.53165			2.54211
G21284	C3H1-type domain-containing	Crassostrea gigas	yes		5.04013	6.52634	2.5214		2.25225		3.7037	12.4668		3.20513	5.84795	2.48756
G21290	MIZYEE3 ubiquitin- ligase HECTD4	Mizuhopecten yessoensis		yes																1.39317	1.92627	1.09518				1.14435
G21349	LINUNzinc finger 236 isoform X2	Lingula unguis		yes																		1.29058					4.399	1.11291	1.49629	1.89993	1.42857		2.66956
G31133	LINUNcilia- and flagella-associated 54-like	Lingula unguis	yes	yes					2.0202		4.03091		4.61131		2.31481		3.367				22.9885	2.50627	3.003		10.1471	2.52525
G21358	Thiamine-triphosphatase	Crassostrea gigas		yes																				1.63399	2.80112		3.80712	4.46032	1.52207	1.4245		3.3784	4.498
G21361	D-lactate mitochondrial	Crassostrea gigas	yes							1.2897	1.09966
G21385	T-cell immunomodulatory	Crassostrea gigas	yes											1.816	2.65999		1.94175
G21410			yes		8.17831	11.1144	9.3385	7.7793	5.69687	11.6877	5.49626	10.4061	2.94985	3.63636	7.57929	5.88882	4.21456	10.5881	10.9942
G21426	G patch domain-containing 3	Crassostrea gigas		yes																13.9411	8.22511	10.4167	6.50794		12.9551	9.76431	2.6455	15.1929	5.76947	2.43309	13.5233	4.63164	7.49064
G2143	VWFD domain-containing	Crassostrea gigas	yes		1.81624	3.00234		2.38576	1.43166	6.46386	1.99608			1.18295	3.26283	1.44741	1.64912		3.38345
G2569	LINUNtranscobalamin-2-like	Lingula unguis	yes	yes	1.45928						1.32385	1.91396		2.23918		2.41788	2.16251	1.63442		4.1421	5.08832	3.45812	5.77036	5.15259	4.86352	7.59301	9.39614	10.0963	7.25477	11.0105	7.00381	8.77169	9.55313
G21532	Beta-ureidopropionase	Crassostrea gigas	yes		20.3055	32.0952	30.9919	45.9479	29.2376	38.2766	32.7235	25.4328	27.7369	24.9623	34.4812	25.0344	28.9333	24.7139	23.9015
G21614	MACPF domain-containing	Crassostrea gigas		yes																	1.5083	4.54327	2.42008	5.67686	1.95295	2.81879	10.4627	4.04073	3.50919	1.86347	2.93767	4.93932	2.08598
G21617				yes																1.50238						1.0008	1.21378	1.39754	1.48634	1.15024	2.08024	1.37258	1.29284
G21620	MIZYEProhibitin	Mizuhopecten yessoensis	yes		1.74223	1.03218	1.16512	1.33878	1.44192			1.26058				2.10113		1.09105	1.5566
G21630	MORN repeat-containing 3	Crassostrea gigas	yes			1.52067	2.49294		1.26533			1.38703					1.24378	2.49317	3.61469
G21644	metal tolerance C3	Crassostrea gigas		yes																	3.8501	1.30659		1.08932		4.94717							1.10742
G21647	Lysophospholipid acyltransferase 5	Crassostrea gigas	yes		10.929	10.2576	18.9199		27.1757	14.4676			11.0261	10.4167		11.3636	4.5045	11.4943
G21660	MIZYEYEATS domain-containing 4	Mizuhopecten yessoensis		yes																5.84757	4.61632	7.08526	5.85195	9.18473	10.8162	10.6059	2.1645
G2170	Beta-1,4-N-acetylgalactosaminyltransferase bre-4	Crassostrea gigas		yes																37.2013	22.8424	15.9795	8.13008	15.9722	14.5098	15.1818
G21728	Brain 16	Crassostrea gigas		yes																			6.28364	4.21941				4.2735	8.77193	5.83445	3.78788		10.1314
G21742			yes		1.13845	3.01381		1.20197	1.16959	1.30341			2.7714	1.29617	2.54127	4.80639	2.41987
G3996	Low-density lipo receptor-related 2	Crassostrea gigas	yes	yes	14.5097	3.69983	1.65017	3.48432		4.10532		1.85185	5.88828	17.6628	2.87356	13.5178	10.4169	6.53933	12.1062	5.1285	2.5641		22.2463	4.5018	18.9796	7.17416	20.2135	4.56984	6.4852	12.9118	11.8647	13.8514	7.74828
G21833	Cathepsin Z	Crassostrea gigas		yes																1.10959	1.86699			1.13255	1.44313	1.39917	5.02552	4.267	5.33173	5.31838	5.20863	4.87334	5.82616
G21874	apoptosis inhibitor ORF42	Crassostrea gigas		yes																							3.29489	2.74193		3.19121	2.00136	2.24879	4.31371
G21883	LRAT domain-containing	Crassostrea gigas	yes							1.2979									1.20805
G21935	2-(3-amino-3-carboxypropyl)histidine synthase subunit 1	Crassostrea gigas	yes		3.51881	4.41394	2.86226	2.42718	4.02175	4.63983	3.68335	5.05725	4.44292		6.14627	7.64354	2.97383	2.99401	4.45961
G20349	MACPF domain-containing	Crassostrea gigas	yes	yes	1.34105					3.23236					1.80668					2.33449	2.89612	3.69819	5.47982	1.42481	4.10139	1.39075	1.7884	2.50148	3.5928	3.37985	3.58677	2.71145	1.33801
G21996	Uncharacterized protein	Crassostrea gigas	yes		12.1904		5.98196		8.23045	5.8705	1.81159	9.38967		3.08642	3.30033			2.03252	7.32601
G22030	Lon protease homolog peroxisomal	Crassostrea gigas		yes																3.44909	3.50713	2.71548	4.77994		3.09217	2.00826	3.79167	3.21165	4.39808	3.39674	1.94498	7.17698	2.88341
G22047	POMCADEK	Pomacea canaliculata	yes		7.11598	6.53962	6.53882	9.68641	9.14919	4.44227	7.07902	8.26008	5.11774	7.69818	6.7756	8.36638	4.70997	7.54721	11.1051
G23476	MAM domain-containing	Crassostrea gigas	yes	yes	2.22222		4.87962	3.2665			10.2389	2.84392	2.34928	1.27714	2.66608	3.41013	1.07527	2.39553		4.5584	2.81374	5.8205	7.76949	5.19934		6.63509	5.78035			1.1655		2.38926	1.26743
G22082	MIZYEDolichyl-diphosphooligosaccharide-- glycosyltransferase 48 kDa subunit	Mizuhopecten yessoensis	yes		2.07397	2.04744	1.46871	3.58331	1.47296	1.19925	1.52615	1.02813	1.4061	1.17445		1.35738	1.46777	2.88136	2.3969
G22109	LZIC	Crassostrea gigas		yes																2.51074	2.77195		4.64583	2.17349	2.95171	1.87739	6.07919	6.43569	7.53266	3.30033	2.08709	6.27069	2.52428
G2210	N-acetylated-alpha-linked acidic dipeptidase	Crassostrea gigas		yes																							1.98807	4.04945	18.6739	7.91377	4.48926	10.0648	6.997
G221	OCTBMPDZ domain-containing	Octopus bimaculoides		yes																		2.6247		1.04506			1.71737		2.61248	1.85725	2.33321	3.23227	4.64809
G6079	Matrin-type domain-containing	Crassostrea gigas	yes	yes	3.32672			1.93237					1.95026	1.04451	1.69103	2.83843	6.61231					1.33869	1.27072		1.77702		10.2479		3.70449	1.52207	3.06455	2.841
G2227	MIZYECaspase-3	Mizuhopecten yessoensis	yes			2.90698	1.57177	2.46618	1.16386	1.90196		1.17775		3.0888	1.55039	4.75412			2.31143
G28748	Metabotropic glutamate receptor 5	Crassostrea gigas	yes	yes	1.74477	1.45896	1.81916	1.04275	1.55803		5.70626	1.93732	1.03798		1.45243			1.19474	1.67579		2.42449	3.34142		1.91512	1.64877	1.23281	1.09797	1.95943	3.27332	3.40404		1.40763	2.51748
G22307	Dehydrogenase reductase SDR family member 1	Crassostrea gigas	yes			3.12881		1.51119					1.35074	4.23237	1.10478		2.48943
G22315				yes																		1.71268
G8098	Metalloendopeptidase	Crassostrea gigas	yes	yes							1.92944		1.49116		1.06496	1.51831				4.17593	1.83405	2.94752	1.08442	3.00542	3.50133	1.84649	6.20713	3.83972	6.4405	6.35003	2.0477	4.59143	4.8925
G22323	TAR DNA-binding 43	Crassostrea gigas		yes																				2.28651		1.60983			1.98111
G22358	Ubiquitin-conjugating enzyme E2 D2	Crassostrea gigas	yes										1.30208		3.9038	4.29194	2.39808
G2236	Gamma1-adaptin brefeldin A resistance	Crassostrea gigas	yes			1.32979		1.63199			2.14328			1.12803				1.60886	2.67653
G22408	Uncharacterized protein	Crassostrea gigas		yes																					1.30188				1.57252			1.56394
G30192	Midline-2	Crassostrea gigas	yes	yes	1.40647	1.81159		4.46429	3.52192	2.53485		5.45767	1.7094	1.44928	2.72111		6.67202	3.73163	4.72813	5.37634			1.87266		2.92398	5.40668	9.07898	7.51965	14.7365	9.62139	15.0833	13.2759
G2251	Aminopeptidase	Crassostrea gigas		yes																								2.26456	2.75864		1.70572	2.03103	1.87416
G22657			yes		2.7582	3.37176	3.17288	2.58723	2.97943	3.73521	3.03797	2.44627	3.01652	2.51056	3.69267	2.71436	2.3711	2.33952	2.19274
G2278	Polycystic kidney disease and receptor for egg jelly-related	Crassostrea gigas		yes																												1.71429
G22818	HEPN	Crassostrea gigas		yes																			3.20251	1.13379	6.02706				1.01505			1.75876	1.6821
G22822	Uncharacterized protein	Crassostrea gigas	yes		1.48144			2.20388	1.81906	1.43511		1.23828	1.89766		1.14974	1.71801	1.25776		1.87647
G22922	ADP-ribosylation factor 1	Crassostrea gigas	yes			1.89665	2.10544			3.50204		2.34215	1.39358	1.66303	1.75989		3.69332
G22943	MIZYECentrosomal of 89 kDa	Mizuhopecten yessoensis	yes					1.06955		1.60631	1.07875		1.74118		2.29032		1.2415		1.05988
G2298	Paladin	Crassostrea gigas	yes		1.02881			5.94038
G24105	MIEAP domain-containing	Crassostrea gigas	yes	yes	12.8039	17.1457	11.2476	13.0418	11.5065	12.6303	6.35293	6.81603	7.67857	6.26465	19.9333	23.7456	8.98491	24.2771	10.1695	23.3766	22.8441	30.5713	30.9455	22.9512	19.3911	18.374	51.0145	22.614	16.4753	26.2735	24.0375	27.1083	29.9562
G24918	MIEAP domain-containing	Crassostrea gigas	yes	yes	2.75461									1.70291	1.57448		1.36144			1.38331			1.18147	1.26914	1.38653		4.52972	4.50362	12.8049	4.31092	4.31177	5.91651	3.63206
G2302	PINFUUncharacterized protein	Pinctada fucata	yes		1.01937						1.16073	1.88588		1.82564	1.28227	1.16005		2.50905
G23032	NEMVE	Nematostella vectensis		yes																							6.92031	11.2698	8.92585	10.3988	7.99245	6.76324	12.9788
G23094				yes																13.3312	13.4483	7.43487	13.8609	10.626	6.8048	10.908	4	4.14674	9.47026	5.7351	13.5316	12.768	4.66369
G23221	Sorting nexin-16	Crassostrea gigas	yes		1.61275					1.00402			1.90687		1.28102
G23224	LINUNcoiled-coil domain-containing 149	Lingula unguis	yes		5.67299	4.1935	3.93422	1.27714	2.61438	4.7619	1.37741	2.93155				1.14155	1.7094	3.31675
G2322	NEMVE (Fragment)	Nematostella vectensis		yes																2.78829	2.42458	2.02753	1.49031	2.2338	4.34632	2.69309	1.59092	3.10686	2.50505	3.55605	2.78841		2.48768
G23270	Uncharacterized protein	Crassostrea gigas	yes		3.92157			4.2735	2.80112		2.04499	2.28311			13.8047	1.19048
G23297			yes			1.6376						1.12602
G23456			yes						1.19853	1.07875									2.96043
G23470	TETNGINO80 complex subunit E	Tetraodon nigroviridis		yes																		1.2945					1.73677	2.14062		1.18781	1.68067	1.56486
G13490	Mitochondrial uncoupling 2	Crassostrea gigas	yes	yes		1.84452	1.65215		1.60341			3.51062		1.26024	1.34138		1.56556		1.14351	24.3074	28.5108	10.978	9.13285	13.9472	6.84996	11.1247	6.32911	4.30125	1.73611				2.1097
G23520	tRNA (Uracil-O(2)-)-methyltransferase	Crassostrea gigas		yes																1.32275	6.35998	4.90791						1.88324			2.94985	3.04929	3.4904
G1454	MIZYE SZT2	Mizuhopecten yessoensis	yes	yes			1.42998													1.62017	2.80529			1.67339		1.64672	1.16953
G23635	MIZYESuppressor of tumorigenicity 14 -like	Mizuhopecten yessoensis		yes																		1.70564	2.17207		2.91469					1.03687	1.52606	1.50078	1.01367
G23659	Uncharacterized protein	Crassostrea gigas		yes																1.61896	4.3596	2.25517	4.80065	3.43915	3.8325	1.37007	1.02087
G23676	Ran guanine nucleotide release factor	Crassostrea gigas	yes		2.72109	1.81159	4.90477		7.5865	7.88463	4.20002	11.0733	7.65034	3.78611	1.54321	6.81653	8.35893	12.1092	3.286
G23703	OTU domain-containing 3	Crassostrea gigas		yes																	2.29715				2.18617			1.42736		3.21868	2.09965	2.12134
G6175	MIZYECalcineurin-binding cabin-1	Mizuhopecten yessoensis	yes	yes								1.8084			1.71304			1.14422							1.02881		2.17356	1.43383
G23795	NEMVE	Nematostella vectensis	yes									1.69083	1.42375	1.09484		1.11571		1.39034	1.89761
G23800	3,2-trans-enoyl- mitochondrial	Crassostrea gigas		yes																8.99058	6.9161	1.89394	4.21592	4.91853	1.5949	2.41546
G23833	Rab GTPase-binding effector 1	Crassostrea gigas		yes																	1.23012		1.19558	2.40923
G2383	Werner syndrome ATP-dependent helicase	Crassostrea gigas	yes		2.96308													1.37741	1.19904
G23884	Programmed cell death 5	Crassostrea gigas	yes			1.52948	1.40647	1.0283
G24033	LINUNnucleoredoxin	Lingula unguis		yes																1.08989	2.35988		3.39521	1.50006	1.31234
G2407				yes																5.20833	10.1653	8.4486	6.60066	7.07672	17.3344	5.87327
G24086	POU domain	Crassostrea gigas		yes																	4.6526					2.89423	1.12994
G2229	MIZYECaspase-3	Mizuhopecten yessoensis	yes	yes	1.7715	1.02268		3.1759	1.13008		2.02171	1.28441				1.32944	1.71296	1.11567		1.03199	5.32795	2.80783			2.0872	4.54166							1.02564
G24119				yes																27.8046	22.3499	21.596	23.1481	22.8331	13.2583	3.87597
G24120	Heat shock 70 kDa 12B	Crassostrea gigas		yes																9.05164	22.4474	9.79338	9.44868	11.6506	22.622	28.396
G2419	MYTGA4HBT domain-containing (Fragment)	Mytilus galloprovincialis	yes		5.84795	16.3903	19.8486	14.245	6.41026				5.64972		10.101	4.62963		9.88142
G24257	Dystrophin 1	Crassostrea gigas		yes																							4.03021	8.14079	15.2312	10.645	5.94869	6.81314	14.9504
G2427	Terminal uridylyltransferase 4	Crassostrea gigas		yes																1.66602	2.47449	2.89655	1.60878	2.3486	1.51845	2.32326
G9965	MIZYEDipeptidyl peptidase 9	Mizuhopecten yessoensis	yes	yes	2.38492		5.39736		1.06667	8.04091	1.44783	3.23135	2.4529	1.05081	1.67095			3.03502			1.00705						4.47833	1.83655		2.91989	1.86059		1.31752
G30185	MIZYEDUF667 domain-containing	Mizuhopecten yessoensis	yes	yes	2.75244	3.71536	2.03157	1.14612	6.43254	5.46682	5.6608	2.67418	8.45134	6.24292	2.60903	4.63992	1.77305	9.9332	1.62855	2.08792	7.51636	6.05185	1.78253	4.88205	3.33333	8.40929					1.001	1.99601	1.64204
G24345	Tripartite motif-containing 56	Crassostrea gigas	yes						1.82648			1.75439							2.95502
G24411	MIZYEPHB domain-containing	Mizuhopecten yessoensis		yes																1.31987	3.08767	1.90535	5.938		1.90077
G24426	Ig-like domain-containing	Crassostrea gigas	yes		2.76201		2.09957		4.73492	11.789	3.10136	1.69779	9.56358	4.95437	5.57297	3.96	4.5625	3.16122
G24499	MIZYEHeat shock 70 kDa	Mizuhopecten yessoensis	yes		3.68244	3.36843	1.96292					4.65159	2.48557		1.43062	1.68943	2.53715	1.34811
G24562	Uncharacterized protein C19orf55-like protein	Crassostrea gigas	yes		2.38095	7.0604	5.31817	3.80228	5.39926	13.3228	3.83142	4.56621	1.69205	5.3791	8.85367	4.96894	9.16593	6.24378	7.5245
G24577	Platelet-activating factor acetylhydrolase IB subunit beta	Crassostrea gigas	yes		3.36157				1.40381	2.18341					2.45074
G24599	LINUNexosome complex component RRP45	Lingula unguis	yes		2.05113	2.2583			2.76387	3.31245		2.28264	1.21405		3.94339	1.44757	1.02142	1.01763
G24608			yes		31.1883	16.9511	13.2262	15.5475	14.0432	15.6463	30.253	12.5623	18.1934	14.0434	15.7272	13.4373	16.6557	26.4675	26.0444
G2464	9BACTExodeoxyribonuclease III	Bathymodiolus brooksi thiotrophic gill symbiont		yes																2.15415	1.30864	1.40351	2.41797	1.49061	3.71742	3.02724
G24679	Dimethylaniline monooxygenase			yes																3.98661	8.99065	1.88324	2.34742	3.72964	4.86985	3.12615	7.16929	4.26036			6.55699	5.219	4.98432
G24691	Lathosterol oxidase	Crassostrea gigas	yes				4.53351	1.71821	2.6455							1.5949	4.83092		1.5083
G24697	Tubulin polyglutamylase TTLL11	Crassostrea gigas	yes		1.97061				1.18771				3.75736	1.49729	2.07255	1.52852
G24731	Transporter	Crassostrea gigas	yes			1.06767
G24798	DNA-binding SMUBP-2	Crassostrea gigas		yes																	2.86884	1.05152	1.31752		5.66603	1.37174		1.36285	2.10304	1.73603	1.31156		3.04528
G24808	BRUMAHsp20 alpha crystallin family	Brugia malayi	yes		38.4843	33.7187	16.4468	5.37634	27.118	3.33333	27.0426	23.3141	28.744	32.5417	41.8057	48.301	46.6798	20.245	35.1346
G21995	MIZYEE3 ubiquitin- ligase AMFR	Mizuhopecten yessoensis	yes	yes	1.96785	1.1854	2.49178	3.38874	1.41917	5.04836	1.05286	2.28629	3.87802	2.51142	3.57611	3.54845	1.93337	3.17604												1.14345	1.11669	1.29877
G24843	Heat shock 70 kDa 12B (Fragment)	Crassostrea gigas		yes																2.07717	3.32403	5.82274	2.99314	3.41214	2.02634		3.663		3.80686			2.8086	3.67829
G26702	MIZYEFTS and Hook-interacting -like	Mizuhopecten yessoensis	yes	yes	1.21153		1.32653	1.02579				1.25149		4.07729	1.00843	1.4459	1.22452	1.43693		2.14146		4.58329	2.98429		1.67661	2.7672	5.41777	5.82929	3.18973	2.84135	5.37622	7.20167	6.05718
G24899	MIZYEUridine kinase	Mizuhopecten yessoensis		yes																4.68096	6.08793	9.43432	5.35464	3.66437	8.48123	9.49006	10.4722
G15052	MIZYEMHD2 domain-containing	Mizuhopecten yessoensis	yes	yes		2.45418	1.9628	2.24087	1.07242	2.72296		2.31969	1.31857		2.93309		2.1219	1.08867	1.66529	4.04061	3.99808	3.38901	1.38338	3.12971	1.0392	1.93539
G32688	MIZYEMucin-5B	Mizuhopecten yessoensis	yes	yes	1.58637	1.71333	1.77044	1.85172	1.87854	2.72378	2.02165	1.45749	1.88213	2.00187	2.10648	1.46499	1.59847	2.65493	2.4711								3.07529	1.28046		1.04907	1.35275	1.15311
G24920	MIEAP domain-containing	Crassostrea gigas		yes																2.08464	2.22609	1.03199	1.7452	1.05152	1.72712		5.15933	4.8387	3.59587	4.50157	5.58503	1.87266	7.37184
G24944	CRAHOTumor necrosis factor receptor 27	Crassostrea hongkongensis		yes																9.52381		15.873	9.25926		23.8248	13.3333
G24989		Crassostrea gigas		yes																3.05006	4.93845	3.2441		2.72905		2.28739
G22322	MIZYENeural cell expressed developmentally down-regulated 8	Mizuhopecten yessoensis	yes	yes	5.92468	7.4597	6.97559	3.63587	4.6621	7.98329	8.98351	9.77445	12.003	13.093	11.1085	12.0516	13.284	10.5491	9.35152	6.61132	7.72213	5.02174	6.79861	6.3021	13.9848	8.64946	13.9745	14.3397	13.2366	19.1464	15.384	21.04	25.2013
G25262	Collagen alpha-1(XXI) chain	Crassostrea gigas	yes								1.20782	1.05578		1.14081	2.65278	1.15103			1.82466
G25307	AB hydrolase-1 domain-containing	Crassostrea gigas	yes		2.71335	2.58769	3.01157		1.07131	3.0992	2.34286	2.1059	2	3.19869	2.05511	1.85365	2.06759		1.92753
G25328	Caspase-7	Crassostrea gigas		yes																							1.26157	1.78139	2.792	4.4686	3.56072	2.10584	1.90114
G25355	LINUNcoiled-coil domain-containing 180	Lingula unguis		yes																	1.10196	1.85737	2.46357	2.0144		1.52698
G25364				yes																11.4267	24.3988	14.0063	10.523	17.8229	19.9227	33.7573
G25365	MIZYESNARE-associated Snapin	Mizuhopecten yessoensis	yes		6.88976	4.41272	2.76789	3.51077	1.7545	2.58176	1.78269	4.64448	1.78381	1.33811	3.55721	3.29132	1.92678	1.33811	1.50348
G25387	methyltransferase domain-containing 1	Crassostrea gigas	yes		2.4229	2.48139	1.59958		1.37921		2.36541		1.55564	2.53033		3.31389	3.92902
G25495	Monocarboxylate transporter 9	Crassostrea gigas	yes		1.04143	2.02195	3.68437	2.73301	3.19034	3.26437	4.66281	2.0826	1.99484		2.25225	2.52797	1.21877	1.47528	1.4935
G26235	MIZYESterile alpha motif domain-containing 9-like	Mizuhopecten yessoensis	yes	yes	1.88639							1.36618	2.77024	1.37811			1.35351	2.18241				2.82009	2.27348		1.03052
G25652	MIZYETudor domain-containing 1	Mizuhopecten yessoensis	yes			18.5185					1.46199		1.78295	1.19076	3.42718	2.48501			1.92569
G15171	MIZYESuccinate-- ligase		yes	yes				1.0182			1.25247				1.13099	1.18692		1.01837		1.4621	1.67057	1.20737		2.29897		2.17821	1.74963	2.09631	1.75338	1.96373	1.9216	2.37313	2.07416
G25664				yes																	1.59226	1.10912	1.5857	1.47094		1.15646	1.66656		1.09932
G10457	MIZYESymplekin	Mizuhopecten yessoensis	yes	yes	4.8085	3.66681	3.28814	3.50093	4.12058	4.99706	3.49779	5.95691	5.40578	9.2733	6.35229	4.09802	6.52281	5.81313	5.80898	1.86118		1.48861		1.19867		1.12803					1.80493	1.45389
G25655	MIZYETudor domain-containing 1	Mizuhopecten yessoensis	yes	yes		6.06061					1.03199	1.21655	2.02766	2.74792		1.84769	1.42248		1.23872	10.7527		11.6596	3.45705		4.34587	4.36837
G25731	NEDD4-binding 2	Crassostrea gigas	yes			1.79533	3.03965	1.23219	1.12423	2.1573		3.36828	1.14949			2.63109		1.1612	2.04612
G25745	LETM1 domain-containing	Crassostrea gigas	yes				1.29129	1.11669				1.64257	1.15252		2.96932
G25758	MIZYEFailed axon connections-like	Mizuhopecten yessoensis	yes		9.90099	19.5926	46.5901	6.41026	11.2242			20.929	9.52381		19.792	10.8985	11.3616	23.6177	3.83142
G25768	Poly		yes			1.29955		1.71527		1.10746	4.12751		1.02364			1.65761
G31482	MIZYETyrosine- kinase CSK	Mizuhopecten yessoensis	yes	yes	3.37815	7.51461	2.32421	1.41844		5.04906	4.1058	2.37889	2.07039	2.45098		2.54877			2.19103	31.1292	8.14878	14.0715	21.9798	7.01429	20.9246	8.003			6.06061
G25824	von Willebrand factor A domain-containing 3B	Crassostrea gigas	yes		1.57352						1.38313				1.52684
G25844	Solute carrier family 23 member 1	Crassostrea gigas		yes																1.443	3.6036	4.15538	3.83772	2.95233	1.30719	3.26782	2.81294
G25969			yes							16.6667		1.88324	4.0223	1.46312	1.94932	1.05294	5.45335		1.11111
G10972	Mucosa-associated lymphoid tissue lymphoma translocation 1	Crassostrea gigas	yes	yes			1.1956						1.61661		1.62228		1.98622	1.48607				1.08446		1.64478	2.95688				2.1413	6.4504	3.9949	1.71564
G23567	MYTGAReceptor-interacting kinase	Mytilus galloprovincialis	yes	yes	2.02675	2.5256								1.54122						1.62797	1.41844		4.08635	3.53247	6.06209		2.39152		2.32344	5.25653	1.72414	1.4771	2.20637
G26098	von Willebrand factor A domain-containing 5A	Crassostrea gigas		yes																				2.77778				7.66284	11.5826	6.06061	11.6995	4.2735	13.6739
G26163	Heat shock 70 kDa 12A	Crassostrea gigas	yes		1.28205	2.45098			1.02881		7.82971		3.69021	3.06748	1.80497	2.15054			4.63015
G26170	Heat shock 70 kDa 12A	Crassostrea gigas	yes		1.25313	2.07543			2.50419	3.44414	1.17786			3.66272	1.19108			2.91611	1.12808
G26176	Torsin-1B	Crassostrea gigas	yes		10.2466	4.97512	4.5045	6.8804	3.64299	6.47696	14.3912		7.79971	5.74713	3.0581		2.80112	12.1905	10.0802
G26186	Aminotran	Crassostrea gigas	yes		8.77193	31.1123	3.62319	17.0095	16.0999	18.5185	7.32601		22.7273	7.8125	4.79616	9.92132	10.2509	5.37634	9.06863
G26216	MIZYEProhibitin	Mizuhopecten yessoensis		yes																								1.19476
G26217			yes					2.11416	1.87793	1.0823	1.07527	4.7241	1.88527		1.84162		3.53029	1.69969	3.66972
G30177	Neurogenic locus Notch	Crassostrea gigas	yes	yes	5.82751	4.14938	5.11258				1.93798	3.56506	8.00029	5.49451	2.91121	9.05992			2.30681	14.1786	14.3098	12.9185	13.1487	13.2852	13.0569	8.78176	1.65017
G26237			yes		2.63597		1.19904					1.73611			1.69205	1.86105		1.90226
G26241	Dynein beta flagellar outer arm	Crassostrea gigas		yes																2.11358	1.89097					1.51324
G26258	Uncharacterized protein	Crassostrea gigas		yes																2.02926		1.14298						1.46697	2.16037			1.75819	1.20137
G26291				yes																			1.26263	1.0352			2.69071		5.0891	3.62392	1.57233	2.82873	4.29203
G26313			yes		1.42946								1.58781		1.2365	1.94865	1.62121
G26318	PDZ domain-containing	Crassostrea gigas		yes																1.83742	2.05948	1.53712	3.49684	2.36694	2.4443	1.2724				2.34972		1.93237	2.99284
G2632	CABIT domain-containing	Crassostrea gigas	yes		1.95217	1.19689	1.88166	3.70106	2.63846	3.71216	4.13172	1.24986	5.30206	2.67493	4.70611	2.25312	1.91907	2.28499	1.54508
G26425	BUD13	Crassostrea gigas	yes				2.22327	2.2792		2.74818	1.51172		1.60643			2.36407
G26437	Leucine-rich repeat and immunoglobulin-like domain-containing nogo receptor-interacting 2	Crassostrea gigas	yes		1.09429			1.37931	1.02723		1.81959	1.76299	3.81045	1.21278	3.1401
G26453	MIZYESushi domain-containing 2	Mizuhopecten yessoensis	yes		2.23178	1.49745	1.66902	2.47892	1.63966	2.40186		1.64515	1.82449		1.97926	1.74644	1.79222	2.34031	1.43102
G26465	MIZYETyrosine- kinase	Mizuhopecten yessoensis		yes																							2.01149	3.31279	2.39322	3.87816		5.23685	2.28989
G26499	C-type lectin domain-containing	Crassostrea gigas		yes																1.92464	1.9703	3.96497	1.69185	2.63089	2.81772	3.16061	3.29624	3.78346	5.86058	4.56891	3.71169	4.9846	8.1648
G12554	Ninein	Crassostrea gigas	yes	yes	1.3206	1.69225				1.94988	1.11867		1.30292	1.13541	1.89322			1.35362				1.00806	1.26529			1.01104	3.76457	2.85332	2.73717	4.40727	4.34132	4.49447	3.17649
G26531	Sodium-coupled monocarboxylate transporter 1	Crassostrea gigas		yes																3.88745	5.44716	2.97476	4.23138	3.30687	1.28205	3.97119
G26541			yes		1.02881	2.442			1.19474				1.91525
G26548	Abhydrolase domain-containing 14A	Crassostrea gigas		yes																												1.4231
G26576	Chitin synthase 3	Crassostrea gigas	yes		4.329		3.87597			1.20741			3.25651	5.17733	4.64576			2.35294
G26589	Nck-associated 5	Crassostrea gigas		yes																			1.22452
G26592	Prolyl 4-hydroxylase subunit alpha-1	Crassostrea gigas	yes		1.11111		1.04822	1.57233	2.27376	3.43643		2.48756	3.08642		4.89594			2.68097	2.77778
G26601	Neurexin-2-alpha	Crassostrea gigas	yes		7.07318	7.62091	5.70455	4.97926	7.71889	8.23966	8.45217	10.147	6.16223	11.0393	5.08956	3.89145	6.93165	5.28134	7.7914
G26617	LOTGIUPAR Ly6 domain-containing	Lottia gigantea	yes			2.61108	1.11252			1.38469	2.08511	1.19372				1.90119			2.27894
G26657	Multivesicular body subunit 12B	Crassostrea gigas		yes																5.70372	4.28366	7.06926	4.19929	2.63263	4.13777	5.48751	2.43309
G26698	POMCACytochrome b5 heme-binding domain-containing	Pomacea canaliculata		yes																							2.48055	2.3784	1.99359	1.56198	4.58972	2.27652	2.63776
G17256	Nucleolar pre-ribosomal-associated 1	Crassostrea gigas	yes	yes	1.04377			2.27053	2.72678	1.23983			1.17536				1.79462	1.17364		2.73973	3.82405			3.71488	2.30293	3.51666	2.31384	2.04853			1.97881	3.70898	1.99455
G26742	Heat shock 70 kDa 12A	Crassostrea gigas		yes																3.10078			2.66667		5.42414	1.18203	6.14557	4.30108	14.4678	3.16477	5.54226	10.6073	4.90616
G26755	Heat shock 70 kDa 12A	Crassostrea gigas		yes																5.12239		4.31354	3.24033	3.66538	9.98324	3.83203	4.51257	2.1645	5.50796	11.3299	1.6835	6.27345	7.90522
G2676				yes																22.5296	8.33333		17.094		14.4928	17.3847			11.2994	7.30364	2.97619	7.53086
G26788			yes		16.3219	18.7678	22.9167	22.29	19.9591	40.3262	18.6068	21.0237	24.2151	23.6091	22.1499	21.5217	24.4259	20.1709	18.5313
G26790	E3 ubiquitin- ligase RFWD2	Crassostrea gigas		yes																1.32275	6.44945		5.25456	9.36716	10.0619	6.46264	4.0404
G26794	Guanine nucleotide exchange factor VAV2	Crassostrea gigas	yes			1.15047		1.10866	1.31714	1.45932			1.24526	1.70574	2.17196		1.15293	1.45695	1.90942
G26797	Ectoine hydroxylase	Crassostrea gigas		yes																22.9096	12.4544	7.82683	7.92559	9.4317	9.74829	3.81758	10.3627
G26850	MIZYESodium bile acid cotransporter 7	Mizuhopecten yessoensis	yes		3.1746	9.28571	1.60256	6.70017	1.5949	4.329	6.7399	12.1511	5.68182	2.19298	2.849	4.9567		12.1063	7.41775
G26860	Tripartite motif-containing 56	Crassostrea gigas	yes										4.49595				5.81395
G26862			yes								1.32906	1.33584			1.17925	1.70184		1.01919
G29624	Plexin-A4	Crassostrea gigas	yes	yes	1.52361	2.15135	2.22916	1.58173	1.34318	2.28896	1.8597	2.14143	1.46376	1.46517	1.46452	1.7557	1.35766	1.08393	1.90002	1.43805	1.49662	1.36978	2.14723	1.14843	1.10537		1.26119		1.8878	1.90567	1.18557	1.24565	1.29266
G16187	Proline synthetase co-transcribed bacterial	Crassostrea gigas	yes	yes	5.83006	5.55093	3.53694	5.12372	2.36028	4.19651	3.12477	4.29948	3.18513	3.65826	4.14006	6.74337	1.72017	2.04116	2.41625	61.3156	47.6213	37.0213	62.3031	52.6506	58.5129	59.2023	61.0316	59.2623	60.6742	67.7598	57.2162	52.7622	56.8796
G26925	Negative elongation factor B	Crassostrea gigas		yes																2.15054						2.17865	5.46577	1.87266	1.78253	7.83897	3.74532		3.53421
G26943	Collagen alpha-1(XIV) chain	Crassostrea gigas		yes																1.30466	1.20668	1.05203		1.07664	1.67327	1.55622
G26954	MYTGAMacro domain-containing (Fragment)	Mytilus galloprovincialis		yes																1.26263		3.43254		1.27226	1.31752	2.20252		2.94985	3.24901	2.27531	2.60417	3.08778	1.21212
G26974	turtle	Crassostrea gigas		yes																							1.6942	4.26815	3.35108		2.71324	2.00437	4.18712
G26977	C-type lectin domain-containing	Crassostrea gigas	yes		26.1368	18.123	14.5503	18.9625	18.2668	15.256	18.4007	6.06061	13.8039	35.8974	19.6078			14.6199	18.8679
G26991	Fibrocystin-L	Crassostrea gigas	yes					1.12204				1.48464	1.67574	2.25362	3.75406	1.35124		1.43784	2.87479
G27063	N-acetylmuramoyl-L-alanine amidase	Crassostrea gigas	yes		1.32802	1.78492	1.41031		1.5728	1.37219		2.55852	3.17566	2.16431			1.64832	1.06566	1.25995
G27112	CRAARDNA-directed RNA polymerases and III subunit RPABC3	Crassostrea ariakensis	yes		2.22119	1.42505					1.3023
G27125	PINFUBRICHOS domain-containing	Pinctada fucata	yes		1.08836	2.25155	2.37922	1.49477		1.52905	1.47493	4.79845	3.78788				3.68324		3.6036
G27158	MIZYEChitin synthase 1	Mizuhopecten yessoensis	yes							1.83987				1.79229		1.05552
G27172		Crassostrea gigas	yes		2.11416		1.15942	2.24519	2.76067	1.82819	2.68585	2.55544	1.46759	1.72117		1.39383
G27190	Cell differentiation RCD1	Crassostrea gigas	yes			1.75439	1.82782		2.06612								1.73611
G271	MIZYEDiisopropyl-fluorophosphatase	Mizuhopecten yessoensis		yes																8.66581	9.44491	6.52994	12.5389	2.03469	10.3364	4.80933	13.0511	9.94579	14.5325	13.6734	8.58161	9.43058	9.11056
G4073	Prolyl 4-hydroxylase subunit alpha-1	Crassostrea gigas	yes	yes	4.29267	15.8142	2.25225		3.11311	12.3125	8.03012	7.36715	2.08333			7.03119	4.06504		3.74532	17.059	8.04398	12.0717	9.5719	5.32103	17.8835	9.14307	6.35044	3.74088	7.07314	9.31886	4.75389	10.5415	5.65192
G27229	RING finger 44	Crassostrea gigas		yes																4.45807	3.13158	2.46794	2.20858	3.81426	4.25404	1.9855	3.47288	3.99698	3.83033	3.1771	5.0219	3.93202	6.04823
G2724			yes		2.43309		4.42693			1.60256	1.5361	5.29101		2.12993		1.26263		1.97239	3.38409
G27263	Calpain-D	Crassostrea gigas		yes																							28.1601	17.2093	32.0546	15.8435	11.139	4.2735	11.9849
G27264	Calpain-D	Crassostrea gigas	yes					1.23115	1.33331					1.87962		1.03046	1.2395	1.01367	1.90053
G27279	LOTGITGc domain-containing	Lottia gigantea		yes																				2.50419			1.42755		3.44583	2.64454
G27299	Caspase8-2	Crassostrea gigas	yes			3.42193			1.01637		1.01255	1.07459	1.18665		1.87688
G27403	Acidic repeat-containing	Crassostrea gigas	yes		1.69205	1.04822	1.21212	3.98219	3.4965	6.75676	3.08642	3.18525	4.00159	3.38189		2.0146	2.49737	1.12233	2.1645
G27476			yes		1.60534		1.58026			1.66753	2.6698	2.97085			4.54433	2.47743
G8240	Receptor-type tyrosine- phosphatase T	Crassostrea gigas	yes	yes		4.93228	1.82487		2.04547		2.30608	3.367		3.0454		1.2747		2.48724	1.10558	7.61428	14.5922	5.91834	1.77305	13.8816	20.5692	6.26199	16.8778	12.705	12.2743	9.31675	7.37752	4.31076	11.7452
G18778	RING-type domain-containing	Crassostrea gigas	yes	yes			7.40741						1.2465	3.78479	1.59872	1.14612		7.24638									4.62963	4.2735	22.639	14.544		8.06988	11.198
G27534	Partitioning defective 6 beta	Crassostrea gigas		yes																2.46666	1.53965	2.41991	4.21684	3.93929	2.08227	2.48643	1.43266	2.19577	3.33193	1.18118	4.85338	5.43938	2.96877
G27563	Ubiquitin-fold modifier-conjugating enzyme 1	Crassostrea gigas	yes		2.9333	5.25066	4.38922	1.68378	5.46488	2.42414	3.3054	1.16654	1.06667	3.28704	1.93205	2.59366	4.88605	3.86406	5.1229
G275	Heat shock 70 kDa 12A	Crassostrea gigas	yes		6.89561	5.04762	14.2167	9.99147	4.2735	6.25	7.24975	13.6841	14.6871	9.50348	11.8103	6.09756	13.1967	14.0756	8.95062
G27620	MIZYEMIEAP domain-containing	Mizuhopecten yessoensis	yes			1.69635		3.0121										1.22938
G27645	Seleno S	Crassostrea gigas	yes										1.49014
G27670	domain-containing	Crassostrea gigas	yes		1.83479		1.21784	1.52626	1.02394	1.56396			1.18045	1.34517	3.03338		1.98934		1.40428
G27703	Uncharacterized protein	Crassostrea gigas	yes						1.25082	2.05761								1.23916
G27721	Neuronal acetylcholine receptor subunit alpha-7	Crassostrea gigas		yes																8.00738	16.6851	14.131	4.62963	8.01222	27.5687	9.54875	2.70068	2.08333	5.46981	3.07525	1.70906	3.40542	2.8551
G27767	Ankyrin-1	Crassostrea gigas	yes		4.38596					6.52856			2.66667		13.3816	10.7154			3.47222
G27779	Uncharacterized protein	Crassostrea gigas	yes		2.08318	3.10391		2.07814		3.18471	1.42738	1.17473	2.05063	2.98711	1.75738	1.4982	2.56008	1.73382	1.29947
G27824	Frizzled-7	Crassostrea gigas		yes																4.8681	2.26346		1.0805	1.68721	1.66667	2.51289
G27825	Bestrophin homolog	Crassostrea gigas		yes																2.55102	5.03915		9.35678	2.18579				2.17346	1.68988		2.56063	3.2376	1.36054
G27837	ADAM family mig-17	Crassostrea gigas	yes		5.42778	12.2359	6.11538	2.9283	8.1159	16.3875	6.63786	10.8654	10.8978	8.92306	14.2412	10.2944	14.0887	6.14075	6.48955
G27857	Cell adhesion molecule 3	Crassostrea gigas	yes		1.39179	1.71471	1.13823	3.6982		2.70159		3.18338			2.17865		1.16959	4.69649	2.02263
G29279	Round spermatid basic 1	Crassostrea gigas	yes	yes	1.07368		1.55842		1.68975							1.4782				5.31081	8.39561	2.47374	3.95049	5.82582	7.77437	10.0591	12.4959	10.2312	9.71522	8.97332	9.9377	10.0303	10.7691
G16105	RUN domain-containing (Fragment)	Crassostrea gigas	yes	yes	1.34764	3.79424	1.16782	2.16105	2.58667	3.59126	2.58411	1.18913	1.05419	3.01121	3.51959	3.19754		1.50075	2.41155		1.26688	2.78355	1.0439	2.30163	1.61154
G28009	Fibrocystin-L	Crassostrea gigas	yes														1.59142
G28036	Uncharacterized protein	Crassostrea gigas		yes																2.14746	1.11847				1.42314	2.54912	1.33391			1.09762	1.0046	1.73061	1.70538
G28038	Ig-like domain-containing	Crassostrea gigas	yes		2.20522	1.3947	1.54321	5.14591	4.14484	4.64876	1.12994	1.81818	4.09478	6.62411	3.9005	3.40428		1.91205	4.66102
G28068	Macrophage mannose receptor 1	Crassostrea gigas	yes		1.17745	1.40165		1.87782	1.08401		1.58448	2.86829		1.08346		1.62089		1.6065
G28096	transport sec16	Crassostrea gigas		yes																13.3835	7.29927	20.5201	13.7179	24.4747	11.7569	9.251	9.62035	7.11711	25.3759	17.9706	14.1846	14.7036	16.8091
G5679	SEFIR domain-containing	Crassostrea gigas	yes	yes	10.4884	2.20751	11.5401		13.9497	7.15308	18.7542	1.221	11.5551	1.8622	6.28931	2.60417	6.34921	4.58409	12.7867	9.55677	12.6971	14.014	17.9963	15.1255	18.6108	18.4121	24.393	37.9501	31.8166	28.5737	25.655	23.359	35.3954
G28122	5 -nucleotidase	Crassostrea gigas		yes																7.9884	3.67628	10.3783	9.13346	8.00623	7.50101	4.31045	6.77507
G28123	5 -nucleotidase	Crassostrea gigas	yes				23.0159			15.1515		38.3215	9.72222			1.88324	12.8205	17.8571	10.929
G281	Heat shock 70 kDa 12A	Crassostrea gigas	yes						3.05635			1.99828
G28292	Amidase	Crassostrea gigas		yes																			9.80392				8.99079	16.1652	8.58692	13.6621	5.46448	6.21166	6.69748
G28299	Amidase	Crassostrea gigas		yes																3.50877	5.62827	1.96078	9.46115	7.6252	4.11523	6.73401	5.03953	1.61031	1.07527	7.69099	4.45607	1.21655	3.95061
G28303	Amidase	Crassostrea gigas		yes																	1.41243			1.21212			12.298	3.28947	13.2193	13.6396	4.91681	7.31808	8.31124
G28376	Tripartite motif-containing 2	Crassostrea gigas	yes			2.331	1.11111	1.65017	3.36675			5.97666	3.15011	2.36407			7.35351	6.84503	1.14943
G2841	RING-type domain-containing	Crassostrea gigas		yes																3.08062	2.50627	4.11523	2.03252	1.26743	2.95383	1.91571	1.7452	1.79211	2.68817	9.55297	6.42383		4.72089
G2847	MIZYEHelicase with zinc finger domain 2	Mizuhopecten yessoensis		yes																									2.04567			1.51091
G2848	RNB domain-containing	Crassostrea gigas	yes		1.63037	1.34409	4.09115	1.09649	1.91228	2.18341	1.30342	1.69905	2.45527	1.57507	1.90415	2.15529		4.42553	1.81635
G28495	Alpha-aminoadipic semialdehyde mitochondrial	Crassostrea gigas	yes				1.02474	1.35675		1.77091		1.23471		1.5504				1.32233
G2849	MIZYEIntraflagellar transport 172	Mizuhopecten yessoensis	yes			1.98153			1.30779		1.08368	1.10525	1.28116		1.30796		2.37454	1.41958
G28543	Tripartite motif-containing 2	Crassostrea gigas		yes																	2.89855						2.25225	5.17212	13.3962	6.85748	3.11526	4.329	15.9091
G28586	CRAG -dependent kinase type II regulatory subunit	Crassostrea gigas		yes																1.49515	2.97812	1.96952	2.60124	4.04179	5.5086	4.29685	2.7362	1.8877	2.02986	2.64041	2.12842	2.54628	2.34498
G1728	Serine threonine- kinase Nek4	Crassostrea gigas	yes	yes	1.22149	1.71919	5.93842	2.14837		4.14818	2.00832	1.23094	1.33779		2.03	2.07477	1.96464		2.78853	5.94964	3.11349	3.46727	4.04379	2.88582	4.24437	4.22633	3.57127	5.63032	8.09362	7.29151	6.27122	10.0803	13.9819
G28632	WD repeat-containing 48	Crassostrea gigas	yes							2.34138						1.64542
G28636	MIZYECalcium-dependent secretion activator 1	Mizuhopecten yessoensis		yes																							4.11647	1.28215	2.56515	2.61272	3.22232	1.62997	3.18327
G28690	Hepatocyte growth factor receptor	Crassostrea gigas	yes			1.5318						1.16877
G28714	Conserved oligomeric Golgi complex subunit 5	Crassostrea gigas		yes																3.86847		2.81433	2.33899		4.8263	3.99604					1.86325	1.68539	1.5873
G17845	Serine-threonine kinase receptor-associated	Crassostrea gigas	yes	yes	2.75366	3.13051	3.18994	3.17305	4.72428	4.78007	1.54839	2.037	6.79625	4.01868	4.68321	4.4719	7.47647	3.09166	6.36874		4.09605	2.73809	3.17024	3.31875	2.23952	1.40647	15.2946	4.0616	3.23551	4.17438	4.9929	2.6618	3.16478
G5399	SH3b domain-containing	Crassostrea gigas	yes	yes				1.51344	1.13733	1.14738	1.10497				4.2716				1.88909		7.45156	2.47212	6.25352	3.08459	2.07861	6.75753
G28759	L-Fucosyltransferase	Crassostrea gigas		yes																17.9367	25.2454	6.94444	21.7087	17.5956	15.9341	13.3387				6.66667
G28763				yes																									2.0578	1.31744	2.33644	1.82585	1.46251
G28781	Cat eye syndrome critical region 5	Crassostrea gigas		yes																							1.16822	1.17527			1.42791	1.02748
G28809	Carnitine O-palmitoyltransferase mitochondrial	Crassostrea gigas	yes		2.20168			3.15956	1.36244	2.51099	1.11215	1.88484	3.72832		3.31859	1.42811
G28829	Ankyrin-1	Crassostrea gigas	yes		23.3562	21.1423	32.3273	3.40136	11.182	5.79839	15.1467	14.4617	17.3104	4.14938	15.2758	29.0974	12.4465	20.9134	14.9229
G28838	Uncharacterized protein	Crassostrea gigas		yes																							8.08266	2.36767	9.37733	3.2513	3.27831	2.86533	4.05189
G2884	MIZYEE3 ubiquitin- ligase TRIM33	Mizuhopecten yessoensis		yes																	4.16667	2.20751			2.31481	1.97239	11.1351	9.22346	7.04705	7.76697	1.63399		7.41863
G28855	Reelin	Crassostrea gigas		yes																2.16457		1.50514	4.62064	2.7546	3.6036	2.14291
G28873	Tripartite motif-containing 2	Crassostrea gigas		yes																1.94932	3.49126		8.54701	4.64286	8.54701	2.36407	2.89855	5.90014	2.28311	11.0983	2.48756	11.2714
G28900	Tripartite motif-containing 3	Crassostrea gigas		yes																2.13675	5.95238	5.50964	2.92398	8.77193	3.20513	12.8398	3.43643		2.77778		5.90711	11.4806	8.92857
G29036	Tripartite motif-containing 3	Crassostrea gigas	yes			1.17371	1.16144			1.0983	1.10742		3.0928	3.73151	3.37753	3.72759		3.56783	1.1655
G29139			yes		5.37634	7.27733						4.78702	5.01684	2.23714	1.82149	4.47613	3.7037	1.89394
G29152	Tripartite motif-containing 2	Crassostrea gigas		yes																3.78788	17.84	4.2735	3.58423		7.05487	4.44444	9.91304	2.73224		2.50627	2.82486	10.1695
G29161	Prostaglandin reductase 1	Crassostrea gigas		yes																							8.24037	6.52547	5.28203	9.603	6.81301	10.6552	1.55726
G29167	Tripartite motif-containing 2	Crassostrea gigas	yes		2.95826	2.02833		5.68229	4.29669						1.61011	1.99417	2.87991	1.54679
G29169	Tripartite motif-containing 2	Crassostrea gigas		yes																1.75901		2.12755	1.93798				18.6608	15.5545	5.18253	8.61369	8.65011	6.8272	12.0554
G29209	Ficolin-2	Crassostrea gigas	yes			3.60911	1.81825		2.22596	3.20513	2.74348		2.3753	3.26717	2.57069		2.39808		2.04499
G29222	Tripartite motif-containing 45	Crassostrea gigas		yes																6.34921		3.50877	6.50794	2.52525	11.5754	3.30033	3.40136					3.0581	10.281
G867	Signal CUB and EGF-like domain-containing 1	Crassostrea gigas	yes	yes	9.0748	7.72768	10.0788	2.74348	8.29268	4.71431	7.39379	3.31219	7.32601	7.01754	2.94985	2.08333	3.47222	4.34783	9.45199	6.20029	3.0581	7.2815	8.49625	2.886	4.7619	3.35871	5.50964	11.8847	4.42547	13.1443	5.29788	5.26274	23.8108
G29257			yes		5.78358	3.16498			3.9346	8.10131			1.4245	1.75439	1.1655	2.67738	1.32275	5.04868	2.24467
G29264	LOTGIMFS domain-containing	Lottia gigantea	yes		3.51154	3.13784	2.03361		1.24436			1.47904		1.91939	3.02995		1.28452
G18375	Small subunit processome component 20	Crassostrea gigas	yes	yes	4.43972	4.22803	7.42181	5.71298	2.91155	5.56667	4.30089	2.24431	3.47901	1.19609	4.65635	6.01173	2.39378	1.53768	3.00592	3.38515	6.72755	2.69906	3.11647	2.90466	2.45574	2.76243	1.30208
G8126	SRCR domain-containing	Crassostrea gigas	yes	yes						1.07555			1.48741		2.4129	1.22835		1.51258									2.74557	6.13354	6.40563	8.58301	10.3102	11.1922	13.1441
G29304	MIZYENicolin-1	Mizuhopecten yessoensis	yes		5.3479	1.77305				2.65604	1.52207	2.58398	6.47823	2.5641		7.34214		1.92678	1.24844
G29329	Inter-alpha-trypsin inhibitor heavy chain H4	Crassostrea gigas		yes																1.37415	1.44102	1.43193	2.45856		1.38771		3.08814	2.88465	1.4599	2.16353		1.35051	1.91796
G23028	SUZ domain-containing	Crassostrea gigas	yes	yes	17.6418	10.0388	14.6632	11.4504	5.79003	13.2005	26.9436	17.3048	21.8422	20.862	11.8486	19.6927	13.8666	9.88982	15.2901	43.3912	26.443	56.2408	48.7766	41.7712	73.4384	31.7549	29.2377	29.717	29.5738	48.2876	30.0489	33.2242	33.6668
G29387	Hepatocyte growth factor receptor	Crassostrea gigas		yes																							1.35598			1.37269		1.16236
G29406	Scavenger mRNA-decapping enzyme	Crassostrea gigas	yes						3.83142	15.1675		6.80272
G29431	Uncharacterized protein	Crassostrea gigas		yes																10.5584	4.64219	3.7335		12.53	7.45648	11.8868	12.1488	23.2559	12.6426	1.75439	39.2014	20.0971	9.9717
G29434	Tissue alpha-L-fucosidase	Crassostrea gigas	yes		4.14079	7.75194	8.95483		7.89344	10.0692	5.45268	1.7452	4.19025	17.1088	6.68044	7.13684	3.00398	4.06862	5.13497
G15718	Tankyrase-1	Crassostrea gigas	yes	yes						2.6936		1.55763			3.7574	5.0813			1.40944	8.8069	8.75677	1.61812		4.47096		4.2735	9.77921	20.8988	20.9673	22.9628	9.66305	28.6365	35.9377
G29481	Tripartite motif-containing 3	Crassostrea gigas	yes		1.7301	3.02759		1.04987		1.15172				2.15895			2.13064
G29486				yes																8.41206	19.2592	7.37548	7.40741	4.77135
G7833	TBC1 domain family member 15	Crassostrea gigas	yes	yes	2.80381			3.64316	3.31332	6.21214	3.25449		2.82715		3.82102	1.32124	1.58353	2.41984	5.31747	1.90476	1.88324	3.55774	2.26757	10.9722		15.8109	3.20513
G5449	THO complex subunit 5	Crassostrea gigas	yes	yes		1.53743			2.71599	1.00474		1.42124	1.04421					1.12366		3.05488	2.76484	1.92937	4.72161	2.89539	3.56025	3.34624
G29518	Tripartite motif-containing 3	Crassostrea gigas		yes																9.26573	4.69484	1.92678	6.99225	13.0719				13.7045	7.16846	6.66733	25.3968	9.65278	4.01606
G29522	Tripartite motif-containing 3	Crassostrea gigas		yes																							3.38409	11.4154	17.838	12.6544	17.3286	19.0077	16.521
G29530	THO complex subunit 7	Crassostrea gigas	yes	yes	1.61852		3.63647	1.81447	2.68747		1.87266	1.52167			1.8987	1.6237	1.29202	5.29024	2.07846	12.0712	13.9903	9.16397	24.4601	8.83329	24.6133	14.8313	1.38313			4.67713	2.46559
G29276	Three prime repair exonuclease 1	Crassostrea gigas	yes	yes	2.67562	2.56273	2.48342	3.27429	1.79555	2.64231	2.74709	1.98316	2.63712	2.35247	2.78274	3.03056	2.01879	2.23919	2.7522	4.29946	3.001	2.49337	2.95368	2.95386	3.40046	3.39046	1.50476
G19855	TIR domain-containing	Crassostrea gigas	yes	yes	7.14282	6.16848	16.5701	20.1346	22.6001	14.7472	10.6609	15.9102	15.5864	14.8233	21.15	9.8221	19.4018	12.1749	21.4845	4.09857	8.57513	4.61567	8.00875	3.39095	5.09412	8.11365
G29538	Tripartite motif-containing 3	Crassostrea gigas		yes																8.46793	5.78035	11.4256	4.52436	5.55556	4.33502			5.64972	5.84795	16.1616	6.28931	10.2564	19.6078
G29539	Tripartite motif-containing 3	Crassostrea gigas	yes			1.06838		1.76324				2.76319	1.18203	2.29962		1.83119		2.36155	1.20928
G29552	Proton-coupled folate transporter	Crassostrea gigas	yes		1.46248		2.79317			3.43643	1.46461				5.47502			3.15018
G4999	Titin	Crassostrea gigas	yes	yes	1.62033	2.07309	1.2593	1.31864	1.86182	1.82759	1.47871	1.74448	1.22839	1.65813	1.85839	1.07688	1.43476	1.27822	1.27548		5.05257	1.94505	3.54939		3.13817	1.50214
G29557	Tripartite motif-containing 3	Crassostrea gigas		yes																	6.41026		2.19298			2.73224	15.194	14.2478	4.73986		22.5678	13.7093	17.7923
G29560	Death domain-containing	Crassostrea gigas		yes																3.39584	5.08351	4.02879	5.13937	3.80339	4.44428	7.90589
G29561	Acetoacetyl- synthetase	Crassostrea gigas	yes			1.97618	1.49692	1.64493	1.55869	2.28331	2.15331	2.21048	3.02481	1.39517		1.54143		2.03399	1.03645
G29576			yes			2.7246	3.00662	1.31593	1.46783			4.18986				2.04309
G29579	Nuclear receptor subfamily 2 group C member 2	Crassostrea gigas		yes																1.92464	1.70473	2.79029	3.20846	1.73821	2.40605	2.00908	1.66181		3.69569	3.01041		3.48059	1.0304
G29583	Tripartite motif-containing 3	Crassostrea gigas		yes																1.4556							1.71821	1.13379	1.24378	1.57565			1.95224
G29601	Cadherin EGF LAG seven-pass G-type receptor 1	Crassostrea gigas	yes		1.98291	1.76795			1.84976	1.8363		3.00341	1.5298	1.07343	1.54679	1.7123		2.67257	1.11141
G15277	TNF	Crassostrea gigas	yes	yes		1.14548	1.60953	1.16864	2.48171		1.30974	1.37466	1.08193	3.62651	2.42586	1.37434			2.34574	4.24146		4.4535	2.54655	3.08726	3.09437	2.78444	1.13856	3.0311	2.92538	2.89585	1.27145	4.63833	4.33158
G29626	Angiopoietin-related 6	Crassostrea gigas	yes		1.03148	2.12037		1.07238	1.90723	1.11845			1.77699	1.0966	2.32163	1.52456		1.46341	1.3961
G29628	Angiopoietin-related 6	Crassostrea gigas	yes		4.11523	7.01754	10.392	4.58511	2.38095	8.80737	7.24638			7.35799	4.56621	15.7831	12.6847	2.66667	6.92297
G29630	Angiopoietin-related 6	Crassostrea gigas	yes		3.1746	9.55501	4.56621	9.62733	9.39405		14.881	12.2324	9.32934	7.5188	13.7143	5.55556		8.54701	10.9336
G29642	Tripartite motif-containing 3	Crassostrea gigas		yes																4.57424			2.1097	3.80861		3.25377	7.93651		4.86984	3.367	17.8995	15.5039	5.55556
G29660	Aldo-keto reductase family 1 member B10	Crassostrea gigas		yes																5.02613	2.50054	2.60268	3.31255	3.12696	3.91954	2.05125	4.01646	3.48733		6.04676	2.25932	4.74976	2.83792
G29678	Inter-alpha-trypsin inhibitor heavy chain H3	Crassostrea gigas	yes				1.47224	1.093		2.46305				1.44928	2.01263
G296	NADPH:adrenodoxin mitochondrial	Crassostrea gigas		yes																1.8315			3.43643	1.84162			4.23582	6.45431	7.90323	5.34033	6.41864	4.28725	1.85742
G29722	MIZYELeukotriene A(4) hydrolase	Mizuhopecten yessoensis		yes																	2.10587	7.02218	3.16767	1.36073	1.6195	1.51286
G29751	MIZYETPR and ankyrin repeat-containing 1	Mizuhopecten yessoensis	yes		9.86478	2.03252	9.49848			1.97239	1.54321	2.04499	5.52486	2.77778	5.15464	3.50085	10.3845	2.90465	6.21988
G29863				yes																	3.79928	3.72299	1.1705	2.63945		5.91852	9.41617	5.52283	9.45673	4.57979	8.85416	5.42505	5.60279
G29894	General transcription factor 3C polypeptide 6	Crassostrea gigas		yes																				3.83142			11.9234	9.27854	2.73224	3.7037	17.5755		2.22222
G29932	Tripartite motif-containing 3	Crassostrea gigas		yes																19.2308		6.41026	9.80392	4.329	6.53595	24.1346	25.0329	5.74713	15.005	8.40203	5.84795	3.50877	8.16751
G29934	Tripartite motif-containing 3	Crassostrea gigas		yes																			4.11523	1.98413	17.436	3.5461
G29946	E3 SUMO- ligase 2	Crassostrea gigas		yes																1.85185	4.2735		2.78691	5.86075	1.4245	5.74713	2.08333		2.52525
G30095	Mab-21 domain-containing	Crassostrea gigas	yes		10.8597	7.88902	5.84795	10.8502		2.89855		6.54144	6.62149	3.0303	10.5042	9.42739	3.43643	4.21941	2.00803
G30174	Fibropellin-1	Crassostrea gigas		yes																3.1245	4.24924	2.46548	3.52159	5.45243	4.15255	2.536	5.12725	6.15749	3.84482	5.27746	3.05428	4.64367	8.29388
G17013	TPR	Crassostrea gigas	yes	yes	2.35384	4.27379	1.0929	1.14571	2.02783	2.84002	3.21903	2.44648	2.70948	2.43051	1.88908	2.11515	1.13572	2.92532	1.26765	7.97535	5.46349	5.12661	1.25786	4.73203	4.31034	5.12835	6.54251	4.5053	6.99466	5.07831	7.48877	7.95559	6.24305
G15075	Tripartite motif-containing 2	Crassostrea gigas	yes	yes	11.753	7.01234	13.0448	4.63777	15.8423	11.2052	6.68663	6.45717	7.15941	3.28763	5.70549		8.45755	6.15834	14.3107	10.8311	12.6938	12.8263	12.3439	14.2507	11.4439	10.6303	3.80225	4.22373	4.02381	2.96715	4.24494	3.22546	2.47802
G18954	Tripartite motif-containing 2	Crassostrea gigas	yes	yes	2.16089	1.28713	1.31469	2.56316	3.74566	1.25709	2.50413	1.91491	3.23722	4.06521	3.14754	3.25067	5.34602	5.16034	3.43447	1.78253	4.08021	12.103	1.72712	2.442	5.47665	1.92678	3.77929		3.49776	1.39009	1.89934	1.97408
G20382	Tripartite motif-containing 2	Crassostrea gigas	yes	yes	1.25644			1.11235	1.0515	1.77453			1.49728														8.28009	3.0818	5.11097	5.24688	3.998	1.81221	6.23319
G30203	Coiled-coil domain-containing 66	Crassostrea gigas		yes																5.70355	8.2571	6.7446	7.40055	6.80125	9.6607	6.1151	7.85531	6.56403	6.78368	4.34361	3.88825	7.05688	5.28224
G30258	sidekick-2	Crassostrea gigas	yes									1.105			1.01068		1.62214	1.30931	1.64839
G3031	p21-activated kinase-interacting 1	Crassostrea gigas		yes																1.8315			3.56506	4.39879			1.75439
G30343	Deoxyuridine 5 -triphosphate mitochondrial	Crassostrea gigas	yes		6.50493	2.99252			1.55213	2.29763		1.9685		1.97824		1.61701		1.59744	1.443
G30345	GTPase IMAP family member 7	Crassostrea gigas		yes																	2.92398	3.63332	2.02224		1.02669	1.1534		3.663	8.66982	6.81132		3.43134	1.72738
G30348	Caprin-2	Crassostrea gigas		yes																						36.9561						10.7527
G28716	Tripartite motif-containing 2	Crassostrea gigas	yes	yes			2.47819		1.287	7.06216	3.78073							2.80899	1.87695								9.12062	14.7038	20.8333	7.16505		9.1954	6.37818
G30390	Death domain-containing	Crassostrea gigas	yes						1.74735	2.29401	4.91387		1.83375	3.26952	1.85831	1.11139		1.33051	2.02757
G29502	Tripartite motif-containing 2	Crassostrea gigas	yes	yes		1.03842			2.06964	1.7316		1.08755			1.43062				1.54372	2.91121		3.95867	6.49535	5.25751	5.82294	1.51515			1.7094	2.72378	5.7971	5.40075	5.22303
G30483			yes		1.51604	1.87761	2.77911			4.97953	2.45006	3.96543	2.82744	1.64495	5.24934	2.66806	1.68776	2.23611	1.67504
G30492	Scavenger receptor cysteine-rich domain-containing group B	Crassostrea gigas		yes																	16.7464	6.28931	2.22222	2.1645	13.1825	9.30634	11.1111	10.8886	6.05022	3.89212	5.31355	7.50402	5.00793
G30494	Apoptosis 2 inhibitor	Crassostrea gigas		yes																							4.43165	6.02198	4.87086	6.96071	7.98002	16.6223	11.4854
G30670	Inositol 1,4,5-trisphosphate receptor type 1	Crassostrea gigas		yes																							1.32838	1.04486	1.96703	2.57813	1.51213		1.62725
G30677			yes		2.0066
G30747	Alpha-1A adrenergic receptor	Crassostrea gigas	yes		2.10526	2.16548	4.11575		1.89572	3.0316	4.82712		2.05339	5.40746	2.06001	3.3293	6.58753	2.00415	1.89177
G30806	cytochrome P450 CYP44	Crassostrea gigas		yes																6.06107	9.37593	4.99691	3.62149	5.32201	3.76648	1.31234	9.80717	6.65048	3.23846	8.06232	7.51107	3.57604	1.84168
G30839	OTU domain-containing	Crassostrea gigas	yes			4.97065	1.10742	6.97387	2.3184	4.50392		1.8772	1.92678	1.29702				1.86252	2.81489
G30846	Alpha-glucosidase yihQ	Crassostrea gigas	yes			1.67349									2.0505
G30898	Universal stress A	Crassostrea gigas	yes					1.91299		2.24391		1.81162				1.44248	1.05374		1.32202
G30903	CRAARUSP isoform 1	Crassostrea ariakensis	yes		1.07734	2.18811	2.3251		1.6503	1.50643	2.97082		1.50305	1.56904	1.11275	2.46915	1.68767		1.27219
G29507	Tripartite motif-containing 2	Crassostrea gigas	yes	yes	1.14545				1.52582	1.3675	1.59598		2.28189						1.09871	12.2302	4.35009	6.75547	11.0442	10.935	6.49898	9.50065			1.41243	4.21941
G30999	Heat shock 70 kDa 12A	Crassostrea gigas	yes			8.54701		4.69484		8.29166	29.3482
G31034	Lipoma HMGIC fusion partner-like 3	Crassostrea gigas		yes																							4.97169	5.5846	5.07774	7.20258	4.0894	3.40556	4.98599
G31127	artemis	Crassostrea gigas	yes			1.30719					1.9984			2.25369
G17542	Tripartite motif-containing 3	Crassostrea gigas	yes	yes	6.03991	7.15906	5.06487	2.73874	12.0831	9.08806	6.22286	6.9024	1.86438	9.38819	11.7814	6.55839	1.02249	7.36842	3.84574	42.8186	18.7565	19.6527	20.9472	10.6953	18.3143	21.7633	14.9617	8.93984	9.92093	12.0544	8.85185	13.9045	12.1965
G31175	Interferon-induced 44	Crassostrea gigas	yes		6.06061			2.66667	7.21904	7.79399	4.71698	2.574	1.7762	2.42718	2.5386	5.64576	1.23916	16.4976	4.5819
G1846	Tripartite motif-containing 3	Crassostrea gigas	yes	yes	8.41104	3.32218	6.83702	2.13675	9.13916	3.72024	6.5058	4.33771	1.06496	1.79382	4.32245	2.34742	2.01075	6.85738	3.71375	5.6329	29.7151	19.2713	16.7487	20.0381	14.6902	14.9913	35.8109	13.2859	26.8649	13.2504	26.8203	14.8781	21.6371
G31179	Interferon-induced 44	Crassostrea gigas	yes			6.80272				14.3072			3.08642		5.46478	6.45697		2.13675	3.62669
G31180	Interferon-induced 44	Crassostrea gigas		yes																10.0619	5.18389	24.2737	30.0974	12.0098	17.9787	9.10329			2.39808	2.23714		4.69484	5.39837
G31183	Interferon-induced 44	Crassostrea gigas		yes																							24.4709	10.4167	17.5439			25.3019	5.74713
G31215			yes		7.32601		9.16209		3.40136	4.662			2.5641		5.37634	11.3748
G31259	Tripartite motif-containing 2	Crassostrea gigas	yes		14.8486	7.48223		14.0062		1.7452		3.78788	10.2041	10.4037	2.5641	1.85185	7.28373	2.00803	14.5277
G29534	Tripartite motif-containing 3	Crassostrea gigas	yes	yes	1.70503	4.31739	1.2945	1.8983	2.84567	1.0983		7.03638	1.99367	1.35777	3.68181	1.50193	6.8887	3.78081	2.10219		4.21197	2.75482	5.02836		4.53515	4.06504	1.20773	6.47605	2.6455	13.5337	9.35279	10.7361	19.3207
G31282	Tripartite motif-containing 2	Crassostrea gigas	yes			2.0202	1.43062		3.27612	1.31752	3.003	4.64269	2.72891	1.0101	6.35443
G31340	A-kinase anchor 9	Crassostrea gigas		yes																									1.80331
G31405	Ceramide kinase	Crassostrea gigas	yes		1.51057		1.4652		1.8952	2.75248	6.63881	2.82926		2.35356	3.09903	2.38415	3.09598	2.09502	3.8073
G31418	Ankyrin-1	Crassostrea gigas	yes		6.21118	5.55556		1.30208	2.03252				3.4904		7.37821	4.99471	3.40136	1.43678	16.0481
G29554	Tripartite motif-containing 3	Crassostrea gigas	yes	yes		1.06496	2.36407		4.49324	1.83846		1.38021							2.17865	1.89394	4.24628		1.84162	2.83688	10.4112	3.71428		7.84182			3.003	2.26757	2.23714
G31465	Tripartite motif-containing 56	Crassostrea gigas	yes		6.82769	11.803	7.29601	2.75028	8.10283	8.94767	11.3982	8.75153	4.42477	9.80168	7.0358	7.73831	2.35424	4.64504	7.8514
G31466	Uncharacterized protein	Crassostrea gigas		yes																3.63107	2.5866	3.09845	2.23115	5.41767	7.48522	6.7137	19.6335	9.46761	32.26	16.0267	14.5855	10.7657	24.9649
G33276	Tripartite motif-containing 3	Crassostrea gigas	yes	yes	3.30033		4.519		1.38196			2.95125			1.03785					8.0736	6.36634	8.03677	9.10661	6.67485	4.39349	10.7175
G31499	Tripartite motif-containing 2	Crassostrea gigas	yes		3.08642				3.30033			4.69484	15.9808	15.6025					11.4943
G31502	DEP domain-containing	Crassostrea gigas		yes																2.96872		1.87907	2.2444	3.00618	1.75155		4.46468	1.25396	3.62883		5.18387	2.71674	4.60214
G31557	LYGHERas-related M-Ras	Lygus hesperus	yes			2.34896				1.82724	2.71113
G31575	Adenylosuccinate lyase	Crassostrea gigas	yes		2.81079	4.51294	2.30707	1.83728	1.52491	3.21795	3.11801	1.94471	2.32048	4.38036	1.42303	1.58125	2.13398	2.13734	3.59291
G15086	Tumor necrosis factor ligand superfamily member	Crassostrea gigas	yes	yes	16.1654	13.0717	13.4191	20.2257	16.3506	26.7433	20.7146	18.3735	16.3738	15.9132	25.1768	19.2197	21.8025	26.4217	20.2496	8.04763	6.65215	12.1726	15.1167	7.00756	12.419	10.4965	3.73514	3.03262	7.92304	5.65379	5.00494	6.06857	6.22996
G23759	Tumor necrosis factor receptor superfamily member 5	Crassostrea gigas	yes	yes	13.5037	8.77688	11.2245	9.67012	16.3359	9.3438	10.7013	8.12593	19.3454	12.5993	12.1335	12.3231	10.9813	4.01911	18.9597	35.4888	33.8758	24.1543	29.3614	28.0286	32.1239	28.3622	28.0404	31.7474	46.5162	36.6127	33.0081	26.8129	38.8009
G31624	Elongation factor 1-beta	Crassostrea gigas		yes																							13.0819	12.161	13.3022	18.0837	12.5009	10.7385	18.2294
G31628	Integrin alpha-PS3	Crassostrea gigas		yes																1.35833	2.17707				1.6137
G9377	U6 snRNA-associated Sm LSm7	Crassostrea gigas	yes	yes	8.6994	9.37939	5.13489	6.72226	7.97578	17.7887	6.83165	5.443	3.85812	5.15143	10.8707	6.08843	3.24531	8.77153	5.64553					1.443			3.10881	11.4175	9.12689	15.0332	8.35197	8.92406	8.45167
G31696	WD repeat-containing 75	Crassostrea gigas	yes								3.81005			2.52087	3.09521	2.41321	1.20237	2.87098	1.05263
G31756			yes		14.9032	13.4989	18.3188	24.9005	11.7248	6.00601	19.88	26.3652	16.2011	10.8846	12.3514	19.2266	6.06061	12.4654	10.701
G31783	Calcitonin receptor	Crassostrea gigas		yes																2.47769	4.6554	1.99007	2.35566	3.42721	2.72933	2.44987		2.06349	2.5305	2.97365			2.04499
G31786	MIZYEPhosphatidylinositol 5-phosphate 4-kinase type-2 beta	Mizuhopecten yessoensis		yes																1.48066	1.05628		1.29006		2.86573	1.07411				1.0765
G10122	Uncharacterized protein	Crassostrea gigas	yes	yes	13.8565	3.20513		2.12365	9.40715	13.3884	13.401	2.49744	1.80327	8.40115	10.2204	7.23619	7.64858	2.69718	9.63312	6.77895	8.391	11.4134	2.41251	8.86653	3.18812	5.21049			2.88351	2.32238			3.08642
G31815	Tripartite motif-containing 3	Crassostrea gigas		yes																13.1579	10.2305	10.3093		2.58398		3.58423		3.68203		2.26757	2.08333		2.48756
G31818	Tripartite motif-containing 3	Crassostrea gigas		yes																22.7106	23.6137	21.4646	13.2691	8.30281	27.2115	26.6311		13.3333		12.8205		8.54701
G31822	SAP domain-containing ribonucleo	Crassostrea gigas		yes																									1.22775	2.47399		1.17176	4.41009
G31860	Synaptosomal-associated 47	Crassostrea gigas		yes																							10.1533	8.19672	15.7681	9.98391		3.9705	4.56473
G10123	Uncharacterized protein	Crassostrea gigas	yes	yes	6.53595	12.3457				6.53595		8.71447	1.29955	4.99174	6.15057	3.08397	3.06789	14.048	3.77718	17.0433	18.174	20.2964	4.96888	28.7869	4.90179	7.06508		15.3595		1.90733	5.95238	1.12423	10.6356
G31877	Uncharacterized protein	Crassostrea gigas		yes																4.14126	3.71945	9.83137	1.79187	3.66185	3.89016	10.0014	9.98994	9.124	7.33965	6.8185	9.80129	6.09412	4.43927
G31976	Integrin alpha-4	Crassostrea gigas	yes		1.59379	5.11236		2.22836	3.16946	2.74323	1.28619	1.82462	4.14335	3.8191	3.97564	1.6458	1.79036	2.68562	2.60827
G32014	MIZYE white	Mizuhopecten yessoensis	yes				2.3841								1.69165
G32022	cytochrome b561	Crassostrea gigas		yes																19.0133	23.3384	12.5583	15.6908	16.7708	20.2643	24.3389	6.70399	1.31234	1.31752	1.57978	2.57326	2.7648	1.19474
G32046	Uncharacterized protein	Crassostrea gigas		yes																2.63505	3.56157	1.12233	5.87663	5.87914		1.11857	8.69026	8.46027	7.08052	10.8132	11.7346	8.26284	19.3005
G12789	Uncharacterized protein	Crassostrea gigas	yes	yes	6.31324	4.36142	3.52744	3.12989	3.5926	3.98279	4.99587	7.69914	6.15747	5.13765	8.50905	2.94263	1.10926	2.25716	4.06345	12.7738	8.2959	8.36526	10.8705	9.38812	12.2563	11.9554	9.34398	9.82326	10.2473	9.99969	7.45991	8.09018	8.42496
G32088			yes			2.23771
G32137	MIZYEInterferon-inducible double stranded RNA-dependent kinase activator A-like A	Mizuhopecten yessoensis		yes																14.637	9.66184	3.58423	9.25926	3.58423	14.0731	16.6152	16.1586		3.20513		3.47222	7.80533
G32139	MIZYEvon Willebrand factor D and EGF domain-containing	Mizuhopecten yessoensis	yes		22.6393	18.7049	24.5441	5.46655	25.1611	18.3552	28.8618	19.7113	7.24556	36.4706	56.3516	18.5819	40.692	30.3282	20.6182
G32163	MIZYEMannose 6-phosphate receptor	Mizuhopecten yessoensis		yes																6.34564	4.8029	5.57838	5.34571	5.25803	5.87655	8.05964	3.62185	1.29323	3.93241	3.34828	1.01963	2.41003	3.97227
G32167	MIZYEEmbryonic	Mizuhopecten yessoensis	yes		1.39762	3.31133	2.26244	4.70654		4.12252	2.36407	3.49078	4.11191			3.21543	1.7094	3.0194	3.29053
G32203	Secernin-2	Crassostrea gigas	yes				1.26263				1.45671		1.41844	4.92506	3.0581		1.6835	2.79879
G32213	MIZYEZinc finger 93	Mizuhopecten yessoensis		yes																5.56919	6.66667	12.3901	6.10948	17.5894	5.60086	6.52147	6.01822	3.23625	3.003	12.7926	2.52525	6.83047	7.59567
G32227	EGF-like domain-containing	Crassostrea gigas		yes																4.18064	14.7407	5.11542	11.3478	7.35286		10.9548	3.0284	1.06838
G32363	Uncharacterized protein	Crassostrea gigas		yes																			4.71917	3.0581	1.64222				11.3729	3.30624	9.41052	2.55182
G32374	Telomere-associated RIF1	Crassostrea gigas	yes		1.84402	7.26467	4.64128	6.25704	6.02231	5.87208	3.3771	1.02259	3.60351	4.68391	2.10801	4.98366	5.40176	3.81471	3.39811
G32380	Tripartite motif-containing 2	Crassostrea gigas		yes																7.66438	7.57383	4.53515	2.60417	10.2612		2.94985	5.50144	1.51515	2.50627	2.1097	4.0404	2.92398
G32430	Dynein heavy chain axonemal	Crassostrea gigas		yes																	2.4531	1.56433	1.54564	3.7551	3.33811		2.31568			2.05638	1.71023		1.18642
G32518	DNA-directed RNA polymerase subunit beta	Crassostrea gigas	yes				1.7551	4.07601						3.23363	3.06617			3.63217	1.18835
G32555	Lysosomal acid phosphatase	Crassostrea gigas		yes																3.35542	4.88757	6.29098	5.05534	9.09091	6.65967							3.83803
G325	Sacsin	Crassostrea gigas	yes		1.01626	4.17384	2.99822	2.74357	4.25064	1.62329		3.34904	2.07617	1.12288	2.15283	1.56475	1.66447	2.35799	1.97094
G1312	Uncharacterized protein	Crassostrea gigas	yes	yes	1.27879	2.2014	2.47556			1.73484	1.83287	1.97598	3.44655	4.38591	2.75546	2.7218	1.24278		1.19972	3.4561	2.32919	2.33152	2.87221	2.34806	3.91886	3.41752	3.9421	6.05889	9.13236	6.06092	4.43635	6.58009	6.19977
G32626	Pre-mRNA-processing factor 40 A	Crassostrea gigas	yes			1.35209			1.1282	3.74096	1.38028	1.80947	2.38455		1.34946	1.69803	1.21553	2.00614	1.73682
G32657	Mab-21 domain-containing	Crassostrea gigas		yes																		1.99331	1.98695	1.21655			1.77305	1.81729	5.38145				1.29702
G14548	Uncharacterized protein	Crassostrea gigas	yes	yes	2.67523	1.89394	3.00411	1.04167		4.25985	6.41238		1.99203	2.64768	3.21081			1.18413	1.20516	3.96552	7.87746	4.11523	11.6982	9.26549	5.35388	5.02687	4.06504	1.67504	1.40647	3.04222		3.87911	1.65794
G32667	Uncharacterized protein	Crassostrea gigas	yes		1.6125	1.35819		1.12442	1.97543	2.25628	1.42991	2.1425	1.36893	2.6455	3.00584				1.31306
G19714	Uncharacterized protein	Crassostrea gigas	yes	yes	2.17666	2.35745	1.84874	1.25786	5.64953	1.52207	1.47589	1.55794	3.43409	2.047	1.72788	2.67996	2.0362		1.05037	13.5361	15.218	32.5836	6.14677	2.30297	8.10333	4.3729							2.34742
G32705	MIZYES5A	Mizuhopecten yessoensis		yes																4.03234	6.96023	4.56299	6.23782	5.34393	3.95092	3.40705	3.66314	5.53484	3.91616	10.5628	6.81676	6.76761	7.39508
G19842	Uncharacterized protein	Crassostrea gigas	yes	yes	41.9914	56.3047	45.079	22.6769	46.9271	36.9448	47.7702	42.2992	41.2751	37.2919	60.0401	48.2829	66.4332	36.1384	34.9596	36.4921	35.0371	25.2536	35.5683	44.4513	34.5012	30.3965	29.8965	34.2072	37.0103	29.9351	33.3359	30.1627	25.9088
G32727	Sialidase domain-containing	Crassostrea gigas		yes																									1.7454	1.01652	1.0533	1.16421
G3272	Tetraspanin	Crassostrea gigas	yes		1.72892	2.23906					1.02409				1.40737			1.89317
G32740	Aminopeptidase N	Crassostrea gigas	yes		1.46365		1.00058		1.39179	1.66146	3.58372	1.24533		3.35857				1.17371	1.67378
G32771	Sorcin	Crassostrea gigas	yes			1.33607						1.19179	1.68609		1.43459
G32787	Receptor-type tyrosine- phosphatase S	Crassostrea gigas	yes		1.0824	1.21017						1.34001
G32964				yes																1.91571							2.58398	5.9593	9.82105	7.65286	10.2564	9.88337	18.2487
G3314	Dynactin subunit 4	Crassostrea gigas		yes																		1.08622						1.15013	1.25786		1.69779	1.44645
G3315	2-type domain-containing	Crassostrea gigas		yes																					1.90701
G24905	Uncharacterized protein	Crassostrea gigas	yes	yes	14.4807	9.03612	9.9837	7.49704	4.52711	14.7197	6.82786	7.26628	11.7642	12.2609	12.0163	10.5332	10.4921	5.61833	7.5117	33.8289	29.004	47.9008	29.1279	31.8867	32.5949	31.5853	24.2829	19.093	36.0748	29.4042	23.6361	25.7571	29.9784
G25691	Uncharacterized protein	Crassostrea gigas	yes	yes	14.9025	23.9452	16.3225	6.73605	4.74834	10.6605	1.57978	8.33333	21.3048	29.8252	22.2028	29.2646	22.4293	13.1116	10.1373	29.9042	32.6275	41.1437	45.1213	42.756	40.9583	45.5282	44.0365	42.5767	14.2501	19.9585	26.5988	27.9842	16.0023
G33297	Fibronectin type-III domain-containing	Crassostrea gigas		yes																								3.0303	6.31461	2.09644		8.42469	5.87135
G33308	Kinesin	Crassostrea gigas	yes		11.9483	5.64493	10.6757	8.41875	6.21415	8.28173	8.86557	7.99373	6.24867	8.83523	9.03061	11.1988	4.9571	5.41805	11.3275
G33325	Deleted in malignant brain tumors 1	Crassostrea gigas		yes																3.75683	2.5387	1.38775	5.43267	5.58243	7.1839	5.28551
G33338	Vacuolar sorting-associated 13D	Crassostrea gigas	yes		1.08225	2.36863	2.01955	1.23916		3.1746		2.01207	2.45944		5.4837	3.19489
G33342	Transmembrane and TPR repeat-containing 3	Crassostrea gigas	yes		1.38313		2.29885		1.40056	2.38949		9.36148				7.80216			5.62979
G3355	UNC93 MFSD11	Crassostrea gigas		yes																		1.29631		1.64388
G33632				yes																9.55263	26.1616	2.58398	29.8953	9.35374	5.15731	7.72818	4.2735		3.663	11.854		3.40136	4.72813
G3381	5-hydroxytryptamine receptor 2B	Crassostrea gigas		yes																	3.78788	11.9192		1.89394		15.365	9.73417	3.83142	8.33789	18.0455	4.53933		3.7037
G3389	Ubiquitin-conjugating enzyme E2 D4	Crassostrea gigas	yes		1.8468	4.03014	3.75894	2.36967	2.16169	6.37849		1.86195	1.82858	4.87018	2.27582	1.72354	5.23994	3.09305	3.46099
G34015	Ankyrin-1	Crassostrea gigas		yes																2.45098			2.86517	4.79616	1.24844	3.36406	22.5285	7.24638	19.9854	7.91545	5.58559	8.35668	18.4615
G341	CARD domain-containing	Crassostrea gigas		yes																5.63853	5.84091	3.0303	12.3457	2.62467	15.4647	7.64076
G34298	Receptor-type tyrosine- phosphatase T	Crassostrea gigas		yes																1.12613	10.2564	10.9254		4.5045
G3436	Ectonucleotide pyrophosphatase phosphodiesterase family member 5	Crassostrea gigas		yes																	1.40213		1.13976	1.17214	1.38197			2.44353	2.15557	2.33323	1.13186	3.57262	2.11203
G3437	Uncharacterized protein	Crassostrea gigas		yes																	1.65426					4.02794			1.66091				2.31035
G3483	MIZYEMesoderm induction early response 3	Mizuhopecten yessoensis		yes																6.47306	3.167	2.66525	3.51513	4.59811	4.26413	6.06967	3.44063	1.56495	1.97239	3.17923	1.43855	1.91265	3.50745
G3486	Dynactin subunit 1	Crassostrea gigas		yes																										3.32524	3.07929	2.36892	2.67109
G3501	NFX1-type zinc finger-containing 1	Crassostrea gigas	yes		1.53331		2.50161	3.87597	1.79211		1.40474	2.7782	1.39498	2.18935	3.17793	1.95301	2.29335	1.47785	1.13925
G351	Uncharacterized protein	Crassostrea gigas	yes		12.0776	6.75676	2.98753		8.21998	8.81914	6.93603	4.22248		1.32802	5.53515	11.1127	2.89855	14.7321	6.33803
G3528				yes																4.45684		1.70454	3.2332	1.44613
G3642			yes		1.34635	1.24488	2.18048		3.02469		1.47874	1.20332	2.24502	2.3889	1.73913	2.03795	1.37658	1.8056	1.56716
G3666	Tripartite motif-containing 2	Crassostrea gigas		yes																6.60066	4.2735	9.21328	3.83142	10.3535		6.17284	5.55556		2.45098	12.86	2.58398	4.32919
G371	Annexin	Crassostrea gigas	yes		14.3785	14.7198	6.66667	32.9793	17.094	23.1373	13.3333	14.43	26.3158	22.5589	20	13.7756	5.64972	22.0058	13.9382
G372	MIZYEAnnexin	Mizuhopecten yessoensis		yes																5.65469	6.19073	1.92701		1.94827	4.16151	5.04539	5.28143	2.32434	3.58705	5.25793	2.55321	4	4.57529
G3788	Uncharacterized protein	Crassostrea gigas		yes																2.16116		1.44502	1.17662	1.05138
G3790	Metalloendopeptidase	Crassostrea gigas	yes			1.11111		1.08578	1.58793	1.00665							1.23001
G379	Receptor-type tyrosine- phosphatase T	Crassostrea gigas		yes																5.12615		2.82486		5.06096		10.8971
G3809	VWFA and cache domain-containing 1	Crassostrea gigas		yes																	1.74573		2.18508	1.18682		2.93048	3.58713	3.86713	2.82273	2.55653	1.58751	3.32731	3.10884
G3823				yes																5.64972	5.46448		14.4216	11.9048	6.94444		13.2255	4.44444	15.7532	14.5771	12.9708	15.8819	13.6927
G26019	Uncharacterized protein	Crassostrea gigas	yes	yes		1.71586	1.03446		1.16692	1.18177		1.16775	1.55988		1.19579	1.01292	1.00642	1.22836	1.51422			2.37466	1.67179	1.307		1.32663		1.08064
G3850				yes																14.3468		4.56621	15.3497	6.94009		7.24638	14.3791	10.9333	22.5877	3.97203	2.89855	17.4046	23.7233
G3852	NADH dehydrogenase		yes		1.47197	2.39808	4.11782	3.23991	2.66124	5.22902	3.08058	2.36407	1.13379			1.60643		1.01937
G3857	Latent-transforming growth factor beta-binding 4	Crassostrea gigas		yes																							1.04339	3.31654	1.89157	2.26286	1.74824	2.22335	2.92004
G3858	Latent-transforming growth factor beta-binding 4	Crassostrea gigas		yes																	2.73224	11.4064	3.69695		11.1975	9.51417	4.04911	2.38819	1.10742	1.4881		4.95333	3.76648
G3872	Vacuolar sorting-associated 11 homolog	Crassostrea gigas		yes																2.21765	2.34639	3.71538			1.26689		1.9326			1.87922			1.49564
G3877	Low-density lipo receptor-related 5	Crassostrea gigas		yes																23.4654	24.4022	19.6576	16.8533	21.0308	18.1924	18.8239
G3897	Uncharacterized protein	Crassostrea gigas	yes			1.76081													2.01179
G3934	MYTGA	Mytilus galloprovincialis		yes																									1.1447	3.34724		1.79823	1.24685
G393	Baculoviral IAP repeat-containing 2	Crassostrea gigas	yes			1.91571	4.57219	1.12233	1.12613	7.24428	12.8655	1.40056	7.56804			2.30681		3.21173	9.6971
G3965				yes																				2.06398	6.17538		5.24475	7.8355	9.37235	16.8638	4.40171	14.0007	7.83991
G3978				yes																								1.01349	2.79781	1.49558	1.49367	1.97116
G3979	Uncharacterized protein	Crassostrea gigas	yes		8.18193		12.431		3.96825	6.00601	3.1746		5.46448		2.66667	3.23625		3.663	2.82486
G3982	Uncharacterized protein	Crassostrea gigas	yes		22.8422	14.3248	7.96435	11.0261	10.2767	24.9917	7.95767	23.0657	18.5829	20.9479	16.9327	14.5549	27.3262	18.9593	17.2988
G3141	Uncharacterized protein	Crassostrea gigas	yes	yes	1.52402			1.78364	1.37002				1.75383	1.29709	1.37539					9.42674	7.53252	8.12553	7.70326	8.40926	8.24459	9.12066	6.90798	9.01963	9.35763	7.86595	7.80627	8.62122	7.63705
G4035	Fibronectin type-III domain-containing	Crassostrea gigas	yes		4.21941								1.34735	1.54321	3.04955	3.23455			1.83426
G4051	Zn-C2H2	Crassostrea gigas	yes		16.2542	15.5644	14.3152	18.1983	18.9167	25.5086	13.4274	14.6698	20.3621	20.1803	23.3341	19.4432	26.7632	18.8133	12.7691
G6963	Uncharacterized protein	Crassostrea gigas	yes	yes		47.2222	16.6667				7.0922	25.6684		6.28931	10.101			5.20833				8.33333	6.94444	20.4545	5.74713					1.5949	11.3047	1.18203
G28007	Vitamin D3 receptor A	Crassostrea gigas	yes	yes	2.57846	7.25983	13.3869	7.1238	6.18429	7.33112	7.58661	7.40517	11.9206	18.4126	7.3749	6.64993	2.66955	10.2484	4.43201	31.2728	30.6884	21.8409	27.72	33.0727	25.8527	27.9672	19.1845	17.72	23.0358	39.3705	28.8722	31.4869	29.1768
G6341	WD repeat-containing 37	Crassostrea gigas	yes	yes	3.10029	3.8614	1.95924	3.12278	1.97071	3.15265	4.35352		2.25294	2.40325		2.0544	2.39167	3.06359	4.66183	3.9868	3.77596	4.25824	3.62208	4.57652	3.77085	1.32802	5.26562	2.01005	4.27526	5.44621	2.74834	1.82665	3.78759
G4113	Myosin-IIIB	Crassostrea gigas		yes																	3.67858	1.33003	2.36407			3.50031					1.63115	4.6504
G10434	WD repeat-containing 40A	Crassostrea gigas	yes	yes		4.57356			1.99432	1.54273		1.33975			1.04554		1.22775	1.66104		5.46619	2.49394	4.67159	3.24657		4.88998	4.38596	6.32391
G4147	Dynein assembly factor axonemal homolog	Crassostrea gigas		yes																3.06466	3.65788	14.8513	7.263	11.6303	4.63387	6.53608	2.27319	6.46049	6.68463	3.45154	9.33428	9.90617	3.81728
G4185	Peptidase inhibitor 16	Crassostrea gigas		yes																		1.87198					5.17231	1.86647		1.8067	3.0864		6.1587
G31694	WD repeat-containing 75	Crassostrea gigas	yes	yes		1.57233	3.663	7.16748	2.41546	10.6597		7.68268	6.63093	8.11287	6.43887	6.36921		4.56621	6.47998		31.6319	2.41546		2.43309		12.1198	12.5	6.66667	3.94477	14.9319	37.9401	10.0544	11.5733
G4248			yes		1.82416	2.32011	1.89061	1.69118	1.88817	2.44172	2.13889	1.99922	1.45172	1.74569	2.01936	1.47734	2.35153	1.73854	2.32378
G17334	WD repeat-containing C2orf44	Crassostrea gigas	yes	yes	1.24431	1.29534			1.73443			1.05485	4.3126	3.57718	1.68219	3.01276	1.76791	1.74295	3.38728			2.91664	1.51672		3.07358						1.33044
G4286	Tubulin epsilon chain (Fragment)	Crassostrea gigas		yes																8.61111	16.4792	5.64972	8.13008		6.28931	4.62963	11.8747	10.6898	5.20833	8.77193			12.2582
G4357	Uncharacterized protein	Crassostrea gigas	yes				1.97824		2.07541	2.35764	2.11416			1.01342	2.17832	1.01756		1.82052
G435	Calcium-binding NCS-1	Crassostrea gigas	yes		2.73118	3.73518	4.70293	3.53234	2.07268	4.86378	3.52128	2.45395	5.03958	4.75721	4.37595	1.85085	1.81265	2.48494	4.84228
G4412	Sulfotransferase family cytosolic 1B member 1	Crassostrea gigas	yes		1.24844	1.48148	4.5018		6.18867	2.30774	1.33869		2.59964		6.89655			3.74532
G4455	Apoptosis inhibitor 5	Crassostrea gigas	yes								1.18251		1.74829	1.88492	1.97523	2.06895
G21357	Zinc finger homeobox 3	Crassostrea gigas	yes	yes				1.14664	1.22719				1.18807				1.12206					1.06644	1.48617	1.00788		1.71563
G4480	Lin-9	Crassostrea gigas	yes		3.10594	2.09644	1.2012	7.30594	2.1097	5.68943					1.0352		3.64126	4.19853
G4537	Tenascin-X	Crassostrea gigas	yes		2.24454		1.04989	1.62999	1.40944	1.85687	1.63643	3.62292	1.16144	3.26279	6.1201	2.31189		4.46992	1.33333
G4569	Serine threonine- kinase receptor	Crassostrea gigas	yes		1.79456	2.07425	1.51656	1.71383	1.58078	2.28069	3.27553	1.95442	1.07072		1.09548		2.42974	2.25475	1.61669
G4136	Zinc transporter 1	Crassostrea gigas	yes	yes	4.16297	4.08785	3.80122	3.31684	4.8555	3.82468	3.31914	4.37686	6.41471	4.68498	4.87344	2.95631	3.9949	3.75153	4.20617	1.38104	3.44451	2.75558	2.59908	2.6331	2.22676	2.14773	4.19243	1.04027	1.08797	1.43288	1.10366	2.0731
G4587	Ras-related and estrogen-regulated growth inhibitor	Crassostrea gigas		yes																							5	6.80272	4.17262	10.8948	11.0606	4.19024	8.8044
G4610	LINUNperoxisomal trans-2-enoyl- reductase-like	Lingula unguis	yes			3.15209	3.02913	1.10872			1.83617					1.39706		2.29135
G4649	Tetratricopeptide repeat 21B	Crassostrea gigas		yes																				1.22872	1.00725	1.10095	2.32851	1.2412		1.27535		1.23329	2.30975
G4699	MIZYE domain-containing	Mizuhopecten yessoensis	yes		15.1515			18.018				8.54701	25.1755	9.25926		35.6898
G4700	MIZYE domain-containing	Mizuhopecten yessoensis	yes		1.4245										2.12261		1.12528
G4730	Fibrillin-1	Crassostrea gigas	yes		1.5528	3.91891	2.04499	2.75717	8.53016	7.42565	5.14171	2.91289	9.48743	6.11775	11.3584	8.62252	9.38614	6.11675	1.55039
G4769	Serine threonine kinase 11-interacting	Crassostrea gigas		yes																			1.47982	1.28535			4.17442	6.75622	5.34043	7.02793	5.03559	3.98098	3.29085
G4851	POMCAMatrin-type domain-containing	Pomacea canaliculata		yes																		2.36537			1.80143					3.14373	2.75725
G4886	Gamma-glutamylcyclotransferase family	Crassostrea gigas	yes		1.19689		1.16172	2.05339	1.1894	1.21121	1.06838	1.44718		3.74399		4.60433	7.54417		1.70455
G48	SAM domain-containing	Crassostrea gigas		yes																2.51572	3.70935	3.32554	9.95025	10.3242	16.3857	4.7514	8.36164	11.3795	12.4276	3.35008	14.0215	12.6456	11.0363
G4923	PINFUCopper zinc superoxide dismutase	Pinctada fucata		yes																16.7994	21.1465	4.92548	11.3745	2.07039	5.37634	7.32601		6.94444	11.2994		4.97512	3.367
G4052	Zn-C2H2	Crassostrea gigas	yes	yes	3.28169	6.86803	1.52267	3.47758	1.35777	2.38143	2.06438	2.06883	3.03548	1.60618		3.58614	5.82598		3.86466	6.60094	6.32319	16.3655	9.34373	13.7152	9.80602	15.7199	37.9625	12.8379	9.41795	10.3045	12.7024	18.9978	12.7493
G4938	Chromodomain-helicase-DNA-binding 1	Crassostrea gigas	yes		1.14917			2.54833			1.07009		1.29032			1.17994		3.49976	2.78788
G4945	MIZYEArylsulfatase I	Mizuhopecten yessoensis		yes																27.7778	20.1058	12.8205	11.4943	22.443	54.0477	9.87179	5.37634	3.11526	14.2725	11.6959	16.0711	7.84314
G4955	Kinesin KIF17	Crassostrea gigas	yes			1.23624				1.27302			1.40357
G4976	Kinesin KIF21A	Crassostrea gigas	yes											1.97541
G13329			yes	yes	1.51605	1.16438					1.01636			1.28041		1.40352				1.9164	3.37046	1.96336		2.41558	2.81268	8.77558
G4982	NIPA	Crassostrea gigas		yes																6.85426	10.0146	7.17566	3.25639	3.37838	4.5692	4.52848	7.20903	3.8972	1.4245	8.53538	8.27955	11.3498	11.267
G4995	Astacin-like metalloendopeptidase	Crassostrea gigas		yes																									3.003	2.48756	9.90562	3.50877
G1418			yes	yes	1.45796	1.43431		1.56139		1.64496		1.83103	1.56779	1.40018	1.64701	1.3187	1.26281	1.19201	1.25888	5.71317	6.30858	10.3743	4.97436	10.5493	6.38359	8.02703	7.21407	10.5462	12.4848	12.2334	10.812	13.436	15.8484
G500	Aggrecan core	Crassostrea gigas		yes																25.2706	30.052	34.3977	19.857	29.9588	15.1453	33.5394			1.15741				2.53132
G5019	MIZYEHistone-lysine N-methyltransferase SETDB1	Mizuhopecten yessoensis		yes																	1.65017	2.54271		1.23514		3.20023
G5036	Succinate dehydrogenase			yes																2.41383	3.30524	2.1692	4.5952			1.93237
G5045	Probable cytosolic iron-sulfur assembly CIAO1 homolog	Crassostrea gigas		yes																								6.40705	8.14317	7.88955		4.07529	2.82486
G5053	Poly(RC)-binding 3	Crassostrea gigas	yes							1.38098	1.23949				2.14566		1.4062
G5059	1,4-alpha-glucan-branching enzyme	Crassostrea gigas	yes		1.05232	1.69572	1.31041	1.39321	1.10034	2.67174	1.30971	1.54309	1.49129	1.60766	1.78169			1.65016
G5074	Transcription factor E2F3	Crassostrea gigas	yes			7.84394	2.12314	2.55664	7.2773	9.12241	3.28407	6.66667	1.09649	7.0663	6.31939	5.45258	2.76243	3.81679	7.78118
G5078	Magnesium-dependent phosphatase 1	Crassostrea gigas		yes																2.58398	2.54453	4.90196		2.23714	9.31576		4.67842
G5090	Uncharacterized protein	Crassostrea gigas	yes		6.33455	6.80786	5.21256	3.75837	4.60473	2.1189	2.82299	1.4213	3.03161	6.7139	3.04979	1.8208	5.10448		3.51933
G16760			yes	yes	1.86924		1.53157	3.25741	1.71063	1.26984	3.94	3.2624	4.59624		1.12233	4.56226	3.40136	3.77994	6.56661	49.5033	23.1144	55.7923	42.5832	40.6965	49.7658	40.4792	45.0519	27.3479	32.3598	39.4668	31.4571	29.9663	34.3399
G5131	Myc box-dependent-interacting 1	Crassostrea gigas		yes																			1.90917									2.35317
G5140	Sorting nexin-11	Crassostrea gigas		yes																1.73858		1.31957	2.29268		2.53788		3.59215	2.99231	2.23111	3.87792	2.71515	4.05553	3.5334
G17277			yes	yes	1.285	3.58032	3.01311		2.07901		1.45249	1.86007	3.48972	3.14939	2.17392	1.41243	2.74914	1.03961	2.99345	3.53796	10.4074	2.64924	7.43502	7.8701	7.86293	9.13005	4.46731
G523	Receptor-type tyrosine- phosphatase kappa	Crassostrea gigas		yes																1.23916	2.53485	8.50257	3.21779		1.90476	1.05485		1.22549				1.13379
G5260	Fibrillin-1	Crassostrea gigas		yes																	1.24156	1.0092		1.09887		1.06261		1.18129	1.12563		1.0234	1.21117	1.20646
G5272	MIZYEOxysterol-binding	Mizuhopecten yessoensis		yes																1.44609	2.23337	2.41444		1.8548	2.2624	4.03891	4.2613	4.0944	9.22238	4.99003	6.47834	5.00176	5.0442
G5292	Signal transducing adapter molecule 2	Crassostrea gigas	yes		5.49461	4.97831	3.55904	2.30161	3.22433	8.24088	3.66738	3.84249	4.08631	2.54824	5.23332	4.76902	2.59504	3.76804	2.99298
G5315	Glycosyltransferase 8 domain-containing 4	Crassostrea gigas	yes		3.49612	1.00705	1.0929	1.43988	3.96711		4.39214		1.87286	4.74271	3.67983		1.10742	5.24156	3.80339
G5329	CDK5 regulatory subunit-associated 3	Crassostrea gigas		yes																				2.0261	3.52135	1.42661
G5338	Heat shock 70 kDa 12A	Crassostrea gigas	yes		4.22826	1.1655	3.61274			2.50649			1.77529		1.94595	1.92219	1.63834	1.81622
G5354	Latent-transforming growth factor beta-binding 4	Crassostrea gigas		yes																	1.03276		2.57559	1.21097		1.36317
G17787			yes	yes	4.60476	3.174	2.39855	2.01258	2.02704	2.78594	3.692	4.80235	5.83946	1.9012	4.56939	3.63576		4.74112	2.33387		1.01937	1.68681		1.19056		1.56531
G18792			yes	yes	1.42724	1.63538	1.42946	1.31824	1.21703	1.06165	1.17235	1.3543	1.06925	1.21447	1.6071	1.90783	1.80351		1.78607	1.95544	1.84584	1.85968	2.24006	1.78916	2.12313	3.22503
G19465			yes	yes						1.08859		1.67839	1.57552								1.42653		1.69693	2.22623		2.15933
G5468	Deleted in malignant brain tumors 1	Crassostrea gigas		yes																4.75147	13.6773
G5469	Deleted in malignant brain tumors 1	Crassostrea gigas		yes																4.5045		8.13008		10.8951		14.2879	1.59166	1.14943	18.3938	8.91021	10.25	2.6621	2.24467
G5486				yes																							1.69011	4.30169	2.21542	3.03648	2.93261	4.32254	1.83075
G5506	Ubiquitin carboxyl-terminal hydrolase 1	Crassostrea gigas	yes							2.39035			1.30208	1.10732	3.08871				1.13186
G5551	Neuronal acetylcholine receptor subunit alpha-6	Crassostrea gigas		yes																						1.27714	1.77305	4.86214	1.37174	2.40674	1.79211	1.26743	6.11385
G5651	WD repeat-containing 35	Crassostrea gigas	yes		2.36735	1.76041	1.42892	2.44049	1.20379	1.29001	1.50127	1.75473	1.96455		1.04027	1.32243	1.32181	1.4103	1.15238
G5652	ARGIRRibosomal L30	Argopecten irradians	yes		1.2639	2.10155			1.04335	1.99758	1.47197		1.30279	1.28297	1.65482	1.81824			1.01248
G25496			yes	yes	1.8519						1.00691		2.60243	3.01169		1.84778	2.31781		1.38366	14.5573	8.12377	6.80169	14.769	10.9673	17.6887	11.2044	10.781	3.98857	11.3882	11.8017	9.93582	9.04189	10.3982
G567	ATP-binding cassette sub-family A member 1	Crassostrea gigas	yes							1.76316						1.14646		1.3206
G5689	Ankyrin repeat and sterile alpha motif domain-containing 1B	Crassostrea gigas		yes																							1.04428					1.16238
G5774	Fibropellin-1 (Fragment)	Crassostrea gigas		yes																3.72486	1.40056	1.21655	1.3947	2.68406		4.76001	3.3397			2.00508		1.75211	1.76186
G26886			yes	yes	5.06723	5.08723	2.18479	2.48192	7.39088	2.0976	1.27714	2.69562	3.13361	1.04045	3.959	2.72476	3.34522		2.9507	8.2386	7.71789	7.92488	9.98668	9.10992	2.61563	11.4016	8.84956
G5870	Cytochrome P450 2B4	Crassostrea gigas	yes		2.38762	2.25274			1.87802	1.6085	2.26757	1.84684	2.04217	1.92308	1.63137			2.079	2.09631
G5904	Serine threonine- phosphatase 6 regulatory ankyrin repeat subunit C	Crassostrea gigas	yes		4.10861	1.47493		1.18624				1.46199		3.01032	1.1534				1.87537
G27225			yes	yes				1.41243		2.22408	1.73275		1.11111		1.88308					2.23734	1.7628	1.22236	3.3536	2.00611	4.8731	1.31934	2.71963			3.17629	2.40978		1.90196
G6107	MIZYEPHD finger 21A	Mizuhopecten yessoensis	yes				1.1994				1.41578		4.32713	6.17513	5.22436	9.06381	2.07001
G610	Jouberin	Crassostrea gigas		yes																							3.48855	3.78086	3.79228		4.17236		4.08969
G27518			yes	yes	2.99295		1.61031	1.23001		3.15576	5.46448	1.55039	1.98413		2.96771	4.50996			1.3947	9.60078	4.29475	1.25313	6.69796		3.84777	6.45161	7.75194	2.09644	3.64299	1.94932	2.60417	3.9312	2.13675
G6183	Fe2OG dioxygenase domain-containing	Crassostrea gigas		yes																		2.07838	1.6782				1.45581
G6237				yes																1.85047	3.02459	2.68702	4.81172	3.32721	5.40077	3.01674
G625	Neural cell adhesion molecule L1	Crassostrea gigas		yes																3.92332	3.68212	8.4079	3.0999	3.45879	5.38099	5.31489	1.94238	3.18085	4.38638	4.46878	2.07585	3.88089	4.42913
G6261	Signal CUB and EGF-like domain-containing 1	Crassostrea gigas		yes																2.12828		1.36379	2.16083	2.15062	1.20337								1.79465
G6271				yes																5.79743	7.2302	4.74482		1.32275	1.30719	3.79481	1.8622		3.64622	1.43062	2.29885		4.22776
G28615			yes	yes	25.8845	13.5036	41.7754	19.5334	20.683	19.2792	24.3169	37.8068	60.2036	47.2088	32.3198	40.7624	21.5143	30.569	23.3322	10.4024	7.70114	19.096	15.9167	5.99662	21.318	6.73401	6.89613	2.98318	6.62075	9.11835	6.10954	7.96573	7.44715
G6343	Uncharacterized protein	Crassostrea gigas		yes																3.36595	2.73122	2.60652	3.38949	4.74177	2.91529	2.24331	1.53711
G29231			yes	yes												1.9351		1.0433	1.5485									2.17865		2.27965		2.62016
G6358	Glucose dehydrogenase			yes																	4.8495	3.07435	2.32475	7.35943		4.45371	18.7996	13.4007	21.4419	24.9191	11.9414	27.664	13.2995
G29442			yes	yes	12.1537	7.89474	11.2515	11.0778	9.4634	8.97132	6.57241	8.15851	11.4845	7.47427	12.9692	10.3774	6.89435	10.9992	7.70952	7.54874	11.3531	15.1679	15.0006	9.27519	15.3242	12.4829	25.9759	21.2309	18.2548	25.3102	26.4585	18.4342	25.0264
G6505	MIZYEUbiquitin-like domain-containing	Mizuhopecten yessoensis		yes																4.16851	2.94975	8.94937	3.98691	4.11127	2.79481		2.12709	2.449	5.066	2.26497	1.26093	3.52318	1.91703
G6506	MIZYEE3 ubiquitin- ligase	Mizuhopecten yessoensis	yes		1.59519		3.26032					1.02754	1.13859	1.64654	1.55317	1.73006		1.69827
G6551	L-Fucosyltransferase	Crassostrea gigas		yes																6.68139	2.15054	3.76778	4.49977	5.91689	7.86833	8.91608	1.97239		7.98403	2.1645	7.26049	4.2735
G6583	Deleted in malignant brain tumors 1	Crassostrea gigas	yes			1.40874		1.64546	1.5552	3.31004	4.41417		1.87101		3.00217	2.56725	1.34961	1.31133
G6622				yes																3.12695	4.76088	3.13447	3.50925		12.106	3.3535	1.49411	1.56532	2.07152	3.16641	2.13521	1.25628
G6642			yes				1.02879	1.03275	1.22496	1.66239	1.33065	1.1873			1.62333	1.16223			1.09497
G6645	Uncharacterized protein	Crassostrea gigas	yes		1.13556		2.24788			3.3701		1.76918			1.66321	1.42686		1.47228	1.03923
G29528			yes	yes		1.99383	2.75979	2.04029			1.65526	1.93145	2.15677	2.01715		1.94796	1.43718		1.17228	1.25228	4.72631				2.93988	1.47063	1.26502	1.18153
G3047			yes	yes		1.3375			1.16162	1.14197	1.55545	1.57012	3.87874	2.04499		3.44475	1.52672	1.52311	1.5489	1.28205	6.15823		2.75988	1.64266	5.64215	4.84065	3.13984	4.82764	1.50086	3.82727	1.74043	2.97294	6.71158
G6669	Lupus brain antigen 1	Crassostrea gigas		yes																				2.59778			1.2066	1.09947	1.2056	1.13291
G6738	Arylsulfatase I	Crassostrea gigas	yes		1.16061					1.36135
G6762	Metalloendopeptidase	Crassostrea gigas		yes																3.23041	1.72497	2.22723	2.886	4.02161		2.67035	1.14155
G6821	Latent-transforming growth factor beta-binding 4	Crassostrea gigas		yes																								1.67504		3.65003	3.24671	2.63372	5.94587
G6853			yes					1.01789	1.25505	1.74292		1.07704			1.18889	1.74714	1.31492	1.126	1.71314
G6875	Tetraspanin	Crassostrea gigas	yes		1.62577	1.89529	2.91604	3.57368	1.01851		1.40279	1.97836	1.22372	2.68232	1.59702	1.52903	3.69378	2.76254	2.04472
G6886	Hemicentin-1	Crassostrea gigas		yes																4.20771	3.51061	2.50853	1.88324	3.28906	3.74532	4.16735	14.6574	3.663	3.50877		3.92157	8.57369
G6907	Sorting nexin-4	Crassostrea gigas	yes				1.02183						1.00553	1.51389
G6930	N-acetylglucosamine-1-phosphotransferase subunits alpha beta	Crassostrea gigas	yes		3.70171	1.0887	2.01218	1.08234		4.30411	2.12826					1.07354	3.09789	1.01471	1.45879
G6953	Sialin	Crassostrea gigas	yes		5.20272	9.69042	7.61015	1.79695	2.28311	14.606	1.97239	12.8945	2.08333		3.74532	7.54004	3.30033	3.003	3.62319
G6958	Somatostatin receptor type 4	Crassostrea gigas		yes																		17.2194	8.54701		20.0755				6.66667
G32658			yes	yes								18.9514	14.1844	8.54701	32.8874	10.1653		8.77193	4.97512	6.06061	2.38095	4.11523	5.2654	6.37801	6.83761	7.75194	3.20245	2.82486	16.3515	1.35501	7.46269	7.36648	4.93827
G7031	Terminal uridylyltransferase 7	Crassostrea gigas	yes		1.45082	1.51526	2.23324			3.14505		1.40875						1.3281	2.98608
G7034				yes																13.6683	35.4594	17.3275	17.1677	11.2252	54.9701	21.8177
G7036				yes																2.69858	4.24034	1.95931	2.55973	2.90242	1.72259	2.94071
G7054	Uncharacterized protein	Crassostrea gigas	yes							3.69629				1.9762	4.86316	1.07987	3.32763		1.00604
G7101	9ZZZZReverse transcriptase domain-containing	invertebrate metagenome	yes		7.0922			8.62069	5.87051	10.101	26.6813	14.4194	11.2019		6.53595	13.056	23.316	8.7465	6.17284
G7124	N,N -diacetylchitobiase	Crassostrea gigas		yes																	1.41543		1.60882		3.84104	1.35113
G7180	Histone-lysine N-methyltransferase SETD8-A	Crassostrea gigas	yes		5.23432	3.85356			6.50407	1.19048	7.25724	5.5682	4.86266	6.08466	6.1884	2.40489	1.5083	4.0708	4.07859
G7272	Disintegrin and metallo ase domain-containing 10	Crassostrea gigas		yes																	2.72109			3.7037		1.6231	5.88297	5.86848	6.09667	3.84779	7.09676	5.22948	8.14471
G7293	Tripartite motif-containing 2	Crassostrea gigas		yes																1.60236	1.32452	2.09542	2.6804	2.70881	1.5984	1.13417	2.32011				1.02621		1.33735
G7299			yes		4.329	5.55556		7.24638	7.24638	11.1048			10.538		3.30033	8.27545	4.06504		6.41026
G729	DNA-3-methyladenine glycosylase	Crassostrea gigas		yes																7.28011		6.72363	1.8018	1.89394	8.82474	4.16829	9.29177	6.43742	14.1103	8.13362	7.92933	14.5423	8.90257
G7411	Tripartite motif-containing 3	Crassostrea gigas	yes		2.47197	1.03969	1.86424		1.7256	6.44865	3.23982	1.04384	1.77201		3.37251		1.11669	1.36469	2.4464
G7513	BRAFL kinase domain-containing	Branchiostoma floridae		yes																	14.1579	7.4149		2.6455	2.22222	5.98534	3.11526	6.62404	8.99174	9.34281	2.22222	6.06061	3.57059
G7538	N,N -diacetylchitobiase	Crassostrea gigas	yes		17.3528	7.22605	14.4266	13.6152	8.67796	10.6951	15.9661	24.8625	17.9069	11.9482	40.3916	23.7853	5.81056	5.96729	10.8605
G7542	Receptor-type tyrosine- phosphatase kappa	Crassostrea gigas		yes																							1.8622	10.0321	1.70068	9.85427	2.6455		9.31961
G756	IBR domain-containing	Crassostrea gigas	yes		6.63184	8.07008	5.15117	8.72379	6.54182	5.43809	6.59903	5.27796	6.04037	4.33803	1.83352	2.47571	2.8603	7.72424	4.05329
G7693	Vasopressin V1a receptor	Crassostrea gigas		yes																3.65284	2.26757	5.50693	2.60345	5.7641	2.59964	8.84824	7.44281	4.3432	2.95885	5.79868	3.45423	6.7858	4.94396
G7737	MIZYEHydroxysteroid 11-beta-dehydrogenase 1	Mizuhopecten yessoensis	yes								2.22821				2.1025	1.63487
G7748	Neogenin	Crassostrea gigas		yes																							3.13205	4.40201	3.62737	3.02701	4.33676	4.37626	3.85386
G7760	Uncharacterized protein	Crassostrea gigas	yes				1.7567	1.40647		2.97819					1.42894	1.35328
G7774	E3 ubiquitin- ligase DZIP3	Crassostrea gigas		yes																3.09454	1.76158	1.34507		1.43762	3.30603	2.47063
G7775	N-acetylmuramoyl-L-alanine amidase (Fragment)	Crassostrea gigas		yes																	1.07354	1.48876	2.24927	1.31081	1.03889
G7777	Zinc finger 26	Crassostrea gigas	yes		1.25209	2.0594	1.39027			2.15301	2.1692		2.12318
G7782	Sarcoplasmic calcium-binding s and VII	Crassostrea gigas	yes			1.44332	1.21491	1.49937	1.29276	2.74102	1.64783		1.48594		2.12299	1.02125			1.37515
G7783	Kelch 24	Crassostrea gigas	yes								1.85278
G7797				yes																4.61681	17.4234	1.5015		7.07729		8.96322	7.69265	5.58186	7.01823	3.4188	8.43165	5.05564	12.8197
G77	MIZYECounting factor associated D	Mizuhopecten yessoensis	yes		3.18405	1.38506	1.75994	1.07145		3.44018		3.0813			3.476		1.38909	1.50176	1.03405
G7825	Tripartite motif-containing 2	Crassostrea gigas		yes																13.6054			7.0922	5.42005			31.1448	19.7247	11.6746		19.1886	10.2783	43.5786
G7832	Uncharacterized protein	Crassostrea gigas		yes																2.14257	3.86045	2.58113	3.53555	4.50828	3.38779	6.343
G32724			yes	yes		1.98027		5.94985	8.49294	1.64287	3.93605		5.3083	1.12613	2.08905	2.55691	1.66021	1.23686	3.16223	6.36125	9.48229	4.03817	7.13092	5.57349	9.23107	13.9153	17.6866	14.3151	15.8986	10.4294	7.91682	16.1388	9.32495
G7839				yes																							1.9349	2.449	1.64273	1.19929	1.32522	1.91964	2.19485
G7859	Heavy metal-binding HIP	Crassostrea gigas		yes																						3.367	16.4875	12.2228	9.02432	8.2023	3.49789	7.79481	7.01148
G7864	Tripartite motif-containing 2	Crassostrea gigas		yes																4.17754	2.93833	1.55763				1.57233
G787	ADP-ribosylation factor 1	Crassostrea gigas	yes			2.43309	16.3416		1.14943					2.80112	3.02661				2.30677
G791	POMCAProkineticin	Pomacea canaliculata	yes								1.28206
G7940				yes																33.9655	16.3467	5.5201	10.7079	10.7607	11.5948	10.6273	10.0251		1.4556
G7977	Colorectal mutant cancer	Crassostrea gigas	yes				1.65642	1.11416		3.89489								4.28571
G7997	Beta-hexosaminidase	Crassostrea gigas	yes		2.02613	1.98969	2.26445	4.4783	2.84383	3.91912	1.44338	1.17312	2.43486	1.97788	4.57049	2.24503	3.00088	3.47743	2.38022
G33177			yes	yes	1.67655	1.64564	1.29702		1.14943	1.41643				2.75871						3.91391	2.55541	6.5638	3.62106	4.03174	6.1132	5.94264	5.5511	2.84774	5.68617	6.34384	4.72296	6.80458	10.3358
G40			yes	yes	1.27782	2.09714	1.87302	1.71238	1.61853	2.17902	2.27828	1.72944	1.69494	1.73535	1.13043	1.99283	1.34923	1.64626	2.57646	2.91168	3.08869	3.1804	2.16995	2.58659	1.99277	2.39945	1.48148
G8121	Uncharacterized protein	Crassostrea gigas		yes																	5.68805	6.77326	7.56622	3.64532	3.33333		3.51342		3.81679	1.26743	2.46914	7.92416	2.67977
G4232			yes	yes	1.98708	1.42913	2.3315	2.26189	2.3272	2.80487	1.85468	2.46433	2.06106	2.02632	1.7871	2.31939	1.87841	1.99214	2.09434	1.06028	1.51412		2.06928			1.7642
G8129	C2H2-type domain-containing	Crassostrea gigas		yes																							1.48148	1.08225	1.28205	7.60339	5.71534		2.92276
G8207	Scavenger receptor class F member 2	Crassostrea gigas	yes		6.39721	8.54222	4.78544		3.35008	20.2899	3.0722	3.45223		2.08333	5.46534			2.62467	3.16963
G4926			yes	yes	3.02547							1.19261			1.23457	1.06157		1.16959		13.1528	15.4309	18.2806	23.9556	10.1478	12.4373	12.739	22.2045	9.12947	11.699	11.0396	10.3848	11.2418	17.5367
G8360	Disintegrin and metallo ase domain-containing 10	Crassostrea gigas		yes																1.96298	3.08262			1.83667	3.19659	2.73595
G8368	Uncharacterized protein	Crassostrea gigas		yes																3.521	3.34285	1.26758		2.18524	3.12227	5.69636	14.3661	11.0304	14.2382	8.32071	15.0973	12.4378	15.1727
G83	Amyloid -binding 2	Crassostrea gigas		yes																	2.97056	2.6196	5.084	1.44075	2.71003	4.88042
G8415	Uncharacterized protein	Crassostrea gigas		yes																1.19248	1.03545	1.10102	2.0123	1.13256			1.81159			1.25786	1.73948	1.29366	1.33901
G8496			yes		1.3947	3.96825		2.54453	5.35244	1.05152		3.16423	6.76836	5.79083	3.26054	7.25338	1.75439		2.84559
G8540	ANK	Crassostrea gigas		yes																	19.6144	3.5461		3.20513		3.40136
G8679	Histone-lysine N-methyltransferase pr-set7	Crassostrea gigas	yes		14.0958	1.43062	9.97583	5.79151	13.4623	3.87597	15.8435	12.8044	15.3505	19.2562	14.3692	14.6147	12.6582	15.5266	23.8999
G5100			yes	yes	4.04366	5.74178	6.79621	3.13752	3.00196	5.55181	5.59589	5.01396	5.94301	4.61714	6.07616	6.32394	5.49701	3.96854	6.81889	10.5066	16.5302	11.8439	14.6583	16.1773	17.8774	14.5777	10.6646	9.71723	13.7398	18.0164	11.9001	15.8343	12.0987
G8817	G	Crassostrea gigas	yes			1.85809	3.3029	3.367	2.45482	1.18203	1.21512	1.21877	1.90476	1.08147	2.93626		1.07296	5.66355	1.47355
G884			yes		12.6659	5.50917	4.93562		4.52769	2.76144	4.96633	4.17028	7.89605	3.73021			9.2441		7.70995
G8873				yes																							2.22222			2.50627		3.59345	6.36441
G8875	Lysophosphatidic acid phosphatase type 6	Crassostrea gigas		yes																							1.2747	4.39779	6.64839	3.67802	5.8807	1.20901	4.37339
G8892				yes																14.1177	14.9013	7.17239	11.4943			16.1196	3.6233	12.3675	16.4945	16.0819	3.38409	20.4262	29.6057
G8902	Transformation transcription domain-associated	Crassostrea gigas		yes																	1.50799		1.61567	1.08932		1.97633
G8926	Uncharacterized protein	Crassostrea gigas	yes		2.14023	3.22992		1.44613	5.49944	1.638					1.32275	3.51237	2.67738	4.78975
G5184			yes	yes	15.9375	17.3183	20.7424	19.27	17.3309	20.1916	15.1227	19.7742	26.2348	25.1067	23.4844	19.8978	22.776	21.1292	16.4925	31.7368	34.4249	27.6199	31.4002	24.5457	30.8258	30.9295	32.3437	27.9727	27.6397	36.9846	28.112	28.3947	30.6136
G8938	SCO-spondin	Crassostrea gigas		yes																6.95257	5.14186	4.76496	5.50489	4.41506	1.89815	4.67433
G8962	Tripartite motif-containing 3	Crassostrea gigas	yes			14.2885	2.47831	2.22222	1.15741	4.638	18.8028		1.73611	1.57978		3.1746	5.22015	16.151
G8997	Microfibril-associated glyco 4	Crassostrea gigas		yes																							11.3869		1.40948	1.07562		1.00945	1.8767
G9039	Histidine triad nucleotide-binding 1	Crassostrea gigas	yes		3.68703	5.71626	3.25464	1.85701	3.27832	7.35375	3.84763	3.20025	1.29534	3.26483	1.90532	5.80451	3.77798	2.35814	5.70831
G9048	Laccase-24	Crassostrea gigas		yes																	10.5837	4.95158	3.0581	6.93995
G9050	Interferon alpha-inducible 27	Crassostrea gigas	yes		6.05876	2.49031	2.15897	2.91519	2.80899		2.90476	6.21832	2.7752	6.14658	5.49928	5.40717	5.3577	3.32386	3.86675
G9114	Carboxylic ester hydrolase	Crassostrea gigas		yes																2.8307	6.61237	4.17147	4.03649	3.61291	8.51979	2.95567
G9159	Uncharacterized protein	Crassostrea gigas		yes																			3.43643		9.27138
G9200	Receptor-type tyrosine- phosphatase T	Crassostrea gigas		yes																	1.58354		2.31809				3.40351	1.75673	4.5573	3.95115	1.75218	1.86091	2.28809
G9363			yes							30.6932			11.9048
G9373	Filamin-C	Crassostrea gigas	yes			2.03252	4.81557			1.4556	7.15097	8.60936	7.33401	6.79428	7.90116	14.7289		4.69484	5.46678
G9374	MIZYEE3 ubiquitin- ligase TRIM56	Mizuhopecten yessoensis		yes																4.56621				3.367			11.2453	31.45		28.0423	20.5323	11.8449	12.3974
G5439			yes	yes	1.36054	10.2279	9.23958	5.46433	10.4444	7.35532	5.90785	4.9034	6.16025	10.5359	9.33508	5.91421	6.67933	1.88857	8.59264	8.45345	12.6116	8.91877	15.6636	10.0052	7.93651	12.6752	3.4645	2.41016	2.3627	1.25786	3.97751	4.63301	1.08225
G9681	Thioredoxin 1	Crassostrea gigas	yes		2.01068	1.71919	1.11338											1.26624
G9709	CTD small phosphatase 2	Crassostrea gigas	yes		1.52359	1.84857	2.32004	1.72947	2.15362	1.23163		2.1294		2.48722		1.09041			2.72839
G9710				yes																1.0352	4.0222				1.5361	10.5676	1.01317	8.0899	4.29185	2.16264	7.71089	4.06109	6.52445
G9718				yes																								1.04167	1.74313	2.53527	6.37949		4.44216
G9734			yes		1.46288						5.03516	1.7008			4.99537	1.05264		2.76625
G9739	Uncharacterized protein	Crassostrea gigas		yes																3.63306	5.2556	1.89418	3.51024	3.09294	3.21302	6.43116	4.50155	11.4612	13.1511	7.92014	5.01508	8.82141	1.85185
G9880				yes																4.90196		4.16667	3.003	8.87957	17.6292	7.05487
G990	Lipopolysaccharide-induced tumor necrosis factor-alpha factor	Crassostrea gigas	yes				1.34981		1.34648	2.62392			1.56917		2.27224		1.18277
G6663			yes	yes	35.5163	14.4704	16.3901	6.06061	23.3766	12.2324	10.1476	4.28335	9.11319	15.569	20.2512	14.644	6.65795	2.23714	7.92178	17.6299	12.5212	20.3962	10.0616	15.8749	11.8556	4.69401	4.33681	9.44297	5.50524	6.5817	3.84228	4.0306	12.2604
